# Supplementary material for: ﻿Miradessus gen. nov. from South America described for two species previously in Amarodytes Régimbart, 1900 and two new species (Arthropoda, Insecta, Coleoptera, Adephaga, Dytiscidae, Hydroporinae, Bidessini)
Source: Zookeys. 2023 Aug 22;1176:13–28. doi: 10.3897/zookeys.1176.104980 (PMC10466110; doi:10.3897/zookeys.1176.104980)
Supplement: XML Treatment for Miradessus [file zookeys.1176.104980-treatment1.xml]

<!DOCTYPE tp:taxon-treatment
  PUBLIC "-//TaxonX//DTD Taxonomic Treatment Publishing DTD v0 20100105//EN" "tax-treatment-NSO.dtd">
<tp:taxon-treatment xmlns:tp="http://www.plazi.org/taxpub"><tp:treatment-meta><kwd-group><label>Taxon classification</label><kwd>
              <named-content content-type="kingdom">Animalia</named-content>
            </kwd><kwd>
              <named-content content-type="order">Coleoptera</named-content>
            </kwd><kwd>
              <named-content content-type="family">Dytiscidae</named-content>
            </kwd></kwd-group><mixed-citation publication-type="journal"><person-group><name><surname>Miller</surname><given-names>Kelly B.</given-names></name><name><surname>Benetti</surname><given-names>Cesar J.</given-names></name><name><surname>Michat</surname><given-names>Mariano C.</given-names></name></person-group><article-title>﻿<italic><tp:taxon-name><tp:taxon-name-part taxon-name-part-type="genus" reg="Miradessus">Miradessus</tp:taxon-name-part></tp:taxon-name></italic> gen. nov. from South America described for two species previously in <italic><tp:taxon-name><tp:taxon-name-part taxon-name-part-type="genus" reg="Amarodytes">Amarodytes</tp:taxon-name-part></tp:taxon-name></italic> Régimbart, 1900 and two new species (<tp:taxon-name><tp:taxon-name-part taxon-name-part-type="phylum">Arthropoda</tp:taxon-name-part></tp:taxon-name>, <tp:taxon-name><tp:taxon-name-part taxon-name-part-type="class">Insecta</tp:taxon-name-part></tp:taxon-name>, <tp:taxon-name><tp:taxon-name-part taxon-name-part-type="order">Coleoptera</tp:taxon-name-part></tp:taxon-name>, <tp:taxon-name><tp:taxon-name-part taxon-name-part-type="suborder">Adephaga</tp:taxon-name-part></tp:taxon-name>, <tp:taxon-name><tp:taxon-name-part taxon-name-part-type="family">Dytiscidae</tp:taxon-name-part></tp:taxon-name>, <tp:taxon-name><tp:taxon-name-part taxon-name-part-type="subfamily">Hydroporinae</tp:taxon-name-part></tp:taxon-name>, <tp:taxon-name><tp:taxon-name-part taxon-name-part-type="tribe">Bidessini</tp:taxon-name-part></tp:taxon-name>)</article-title><source>Zookeys</source><day>22</day><month>08</month><year>2023</year><volume>1176</volume><fpage>13</fpage><lpage>28</lpage><pub-id pub-id-type="doi">10.3897/zookeys.1176.104980</pub-id></mixed-citation></tp:treatment-meta><tp:nomenclature><label>﻿</label><tp:taxon-name>
            <object-id xmlns:xlink="http://www.w3.org/1999/xlink" content-type="arpha" xlink:type="simple">D4291A62-A4F8-5142-9C14-9590B6809481</object-id>
            <tp:taxon-name-part taxon-name-part-type="genus" reg="Miradessus">Miradessus</tp:taxon-name-part>
            <object-id xmlns:xlink="http://www.w3.org/1999/xlink" content-type="zoobank" xlink:type="simple">https://zoobank.org/1BF90E3E-44AC-4D82-A84C-8953ADCF7798</object-id>
          </tp:taxon-name><tp:taxon-authority>Miller, Benetti &amp; Michat</tp:taxon-authority><tp:taxon-status xmlns:xlink="http://www.w3.org/1999/xlink" xlink:type="simple">gen. nov.</tp:taxon-status><xref ref-type="fig" rid="F1">Figs 1–8</xref><xref ref-type="fig" rid="F2">, 9–17</xref><xref ref-type="fig" rid="F3">, 18–29</xref><xref ref-type="fig" rid="F4">, 30</xref></tp:nomenclature><tp:treatment-sec sec-type="type species" id="SECID0EQOAC"><title>Type species.</title><p><italic><tp:taxon-name><tp:taxon-name-part taxon-name-part-type="genus" reg="Amarodytes">Amarodytes</tp:taxon-name-part><tp:taxon-name-part taxon-name-part-type="species" reg="pulchellus">pulchellus</tp:taxon-name-part></tp:taxon-name></italic> Guignot, 1955 by current designation.</p></tp:treatment-sec><tp:treatment-sec sec-type="diagnosis" id="SECID0EBPAC"><title>Diagnosis.</title><p><italic><tp:taxon-name><tp:taxon-name-part taxon-name-part-type="genus" reg="Miradessus">Miradessus</tp:taxon-name-part></tp:taxon-name></italic> belongs to the tribe <tp:taxon-name><tp:taxon-name-part taxon-name-part-type="tribe">Bidessini</tp:taxon-name-part></tp:taxon-name> based on the presence of bisegmented lateral lobes (Figs <xref ref-type="fig" rid="F2">10</xref>, <xref ref-type="fig" rid="F2">12</xref>, <xref ref-type="fig" rid="F2">14</xref>, <xref ref-type="fig" rid="F2">16</xref>) and a spermathecal spine (Fig. <xref ref-type="fig" rid="F2">17</xref>). Within <tp:taxon-name><tp:taxon-name-part taxon-name-part-type="tribe">Bidessini</tp:taxon-name-part></tp:taxon-name>, the genus differs from most other genera in the following character combination: 1) occipital line absent (Figs <xref ref-type="fig" rid="F1">1–4</xref>), 2) basal pronotal striae present (Figs <xref ref-type="fig" rid="F1">1–4</xref>), 3) basal elytral stria absent (Figs <xref ref-type="fig" rid="F1">1–4</xref>), 4) sutural elytral stria absent (Figs <xref ref-type="fig" rid="F1">1–4</xref>), 5) transverse carina on elytral epipleuron at humeral angle absent, and 6) distinct marginal bead on anterior clypeal margin absent (Figs <xref ref-type="fig" rid="F1">1–4</xref>). Other genera share these features including <italic><tp:taxon-name><tp:taxon-name-part taxon-name-part-type="genus" reg="Novadessus">Novadessus</tp:taxon-name-part></tp:taxon-name></italic> Miller, 2016, <italic><tp:taxon-name><tp:taxon-name-part taxon-name-part-type="genus" reg="Bidessodes">Bidessodes</tp:taxon-name-part></tp:taxon-name></italic> Régimbart, 1900, <italic><tp:taxon-name><tp:taxon-name-part taxon-name-part-type="genus" reg="Neobidessodes">Neobidessodes</tp:taxon-name-part></tp:taxon-name></italic> Hendrich &amp; Balke, 2009, the <italic><tp:taxon-name><tp:taxon-name-part taxon-name-part-type="genus" reg="Amarodytes">Amarodytes</tp:taxon-name-part><tp:taxon-name-part taxon-name-part-type="species" reg="duponti">duponti</tp:taxon-name-part></tp:taxon-name></italic> group, and <italic><tp:taxon-name><tp:taxon-name-part taxon-name-part-type="genus" reg="Amarodytes">Amarodytes</tp:taxon-name-part><tp:taxon-name-part taxon-name-part-type="species" reg="segrix">segrix</tp:taxon-name-part></tp:taxon-name></italic> Guignot, 1950. But <italic><tp:taxon-name><tp:taxon-name-part taxon-name-part-type="genus" reg="Miradessus">Miradessus</tp:taxon-name-part></tp:taxon-name></italic> differs from all of these in the distinctive shape of the male genitalia (Figs <xref ref-type="fig" rid="F2">9–16</xref>). The male median lobe is very characteristically apically multilobed with a single, dorsal elongate and slender portion and a ventral section that is broad and bilobed (Figs <xref ref-type="fig" rid="F2">9</xref>, <xref ref-type="fig" rid="F2">11</xref>, <xref ref-type="fig" rid="F2">15</xref>) or flattened and elongate (Fig. <xref ref-type="fig" rid="F2">13</xref>). The lateral lobes are robust, and the bases are large and, in at least some species, covered with conspicuous tubercles (Figs <xref ref-type="fig" rid="F2">9</xref>, <xref ref-type="fig" rid="F2">13</xref>). Members of the genus are also superficially quite distinctive from other <tp:taxon-name><tp:taxon-name-part taxon-name-part-type="tribe">Bidessini</tp:taxon-name-part></tp:taxon-name> (see more below under Discussion).</p><fig id="F1" position="float" orientation="portrait"><object-id xmlns:xlink="http://www.w3.org/1999/xlink" content-type="doi" xlink:type="simple">10.3897/zookeys.1176.104980.figures1-8</object-id><object-id xmlns:xlink="http://www.w3.org/1999/xlink" content-type="arpha" xlink:type="simple">75F8526B-5C78-51A4-B6D3-4469404E7020</object-id><label>Figures 1–8.</label><caption><p><italic><tp:taxon-name><tp:taxon-name-part taxon-name-part-type="genus" reg="Miradessus">Miradessus</tp:taxon-name-part></tp:taxon-name></italic> species <bold>1–4</bold> dorsal habitus <bold>1</bold><italic><tp:taxon-name><tp:taxon-name-part taxon-name-part-type="genus" reg="Miradessus">M.</tp:taxon-name-part><tp:taxon-name-part taxon-name-part-type="species" reg="beni">beni</tp:taxon-name-part></tp:taxon-name></italic><bold>2</bold><italic><tp:taxon-name><tp:taxon-name-part taxon-name-part-type="genus" reg="Miradessus">M.</tp:taxon-name-part><tp:taxon-name-part taxon-name-part-type="species" reg="plaumanni">plaumanni</tp:taxon-name-part></tp:taxon-name></italic><bold>3</bold><italic><tp:taxon-name><tp:taxon-name-part taxon-name-part-type="genus" reg="Miradessus">M.</tp:taxon-name-part><tp:taxon-name-part taxon-name-part-type="species" reg="pulchellus">pulchellus</tp:taxon-name-part></tp:taxon-name></italic><bold>4</bold><italic><tp:taxon-name><tp:taxon-name-part taxon-name-part-type="genus" reg="Miradessus">M.</tp:taxon-name-part><tp:taxon-name-part taxon-name-part-type="species" reg="rikae">rikae</tp:taxon-name-part></tp:taxon-name></italic><bold>5–8</bold> prosternal process left surfaces of metaventrite metacoxa metatrochanter and metafemur <bold>5</bold><italic><tp:taxon-name><tp:taxon-name-part taxon-name-part-type="genus" reg="Miradessus">Miradessus</tp:taxon-name-part><tp:taxon-name-part taxon-name-part-type="species" reg="beni">beni</tp:taxon-name-part></tp:taxon-name></italic><bold>6</bold><italic><tp:taxon-name><tp:taxon-name-part taxon-name-part-type="genus" reg="Miradessus">M.</tp:taxon-name-part><tp:taxon-name-part taxon-name-part-type="species" reg="plaumanni">plaumanni</tp:taxon-name-part></tp:taxon-name></italic><bold>7</bold><italic><tp:taxon-name><tp:taxon-name-part taxon-name-part-type="genus" reg="Miradessus">M.</tp:taxon-name-part><tp:taxon-name-part taxon-name-part-type="species" reg="pulchellus">pulchellus</tp:taxon-name-part></tp:taxon-name></italic><bold>8</bold><italic><tp:taxon-name><tp:taxon-name-part taxon-name-part-type="genus" reg="Miradessus">M.</tp:taxon-name-part><tp:taxon-name-part taxon-name-part-type="species" reg="rikae">rikae</tp:taxon-name-part></tp:taxon-name></italic>. Scale bars: 1.0 mm (<bold>1–4</bold>); 0.5 mm (<bold>5–8</bold>).</p></caption><graphic xmlns:xlink="http://www.w3.org/1999/xlink" xlink:href="zookeys-1176-013_article-104980__-g001.jpg" position="float" orientation="portrait" xlink:type="simple" id="oo_895234.jpg"><uri content-type="original_file" xlink:type="simple">https://binary.pensoft.net/fig/895234</uri></graphic></fig><fig id="F2" position="float" orientation="portrait"><object-id xmlns:xlink="http://www.w3.org/1999/xlink" content-type="doi" xlink:type="simple">10.3897/zookeys.1176.104980.figures9-17</object-id><object-id xmlns:xlink="http://www.w3.org/1999/xlink" content-type="arpha" xlink:type="simple">04DCBCDA-CFE1-5FD3-AD4A-13F86DD64337</object-id><label>Figures 9–17.</label><caption><p><italic><tp:taxon-name><tp:taxon-name-part taxon-name-part-type="genus" reg="Miradessus">Miradessus</tp:taxon-name-part></tp:taxon-name></italic> species <bold>9, 10</bold><italic><tp:taxon-name><tp:taxon-name-part taxon-name-part-type="genus" reg="Miradessus">M.</tp:taxon-name-part><tp:taxon-name-part taxon-name-part-type="species" reg="beni">beni</tp:taxon-name-part></tp:taxon-name></italic>, male aedeagus <bold>9</bold> median lobe and left lateral lobe, dorsal aspect <bold>10</bold> right lateral lobe, right lateral aspect <bold>11, 12</bold><italic><tp:taxon-name><tp:taxon-name-part taxon-name-part-type="genus" reg="Miradessus">M.</tp:taxon-name-part><tp:taxon-name-part taxon-name-part-type="species" reg="plaumanni">plaumanni</tp:taxon-name-part></tp:taxon-name></italic>, male aedeagus <bold>11</bold> median lobe and lateral lobes, dorsal aspect <bold>12</bold> right lateral lobe, right lateral aspect <bold>13, 14</bold><italic><tp:taxon-name><tp:taxon-name-part taxon-name-part-type="genus" reg="Miradessus">M.</tp:taxon-name-part><tp:taxon-name-part taxon-name-part-type="species" reg="pulchellus">pulchellus</tp:taxon-name-part></tp:taxon-name></italic>, male aedeagus <bold>13</bold> median lobe and left lateral lobe, dorsal aspect <bold>14</bold> right lateral lobe, right lateral aspect <bold>15, 16</bold><italic><tp:taxon-name><tp:taxon-name-part taxon-name-part-type="genus" reg="Miradessus">M.</tp:taxon-name-part><tp:taxon-name-part taxon-name-part-type="species" reg="rikae">rikae</tp:taxon-name-part></tp:taxon-name></italic>, male aedeagus <bold>15</bold> median lobe and lateral lobes, dorsal aspect <bold>16</bold> median lobe and right lateral lobe, right lateral aspect <bold>17</bold><italic><tp:taxon-name><tp:taxon-name-part taxon-name-part-type="genus" reg="Miradessus">M.</tp:taxon-name-part><tp:taxon-name-part taxon-name-part-type="species" reg="pulchellus">pulchellus</tp:taxon-name-part></tp:taxon-name></italic>, female genitalia, ventral aspect. Scale bar: 0.25 mm.</p></caption><graphic xmlns:xlink="http://www.w3.org/1999/xlink" xlink:href="zookeys-1176-013_article-104980__-g002.jpg" position="float" orientation="portrait" xlink:type="simple" id="oo_895235.jpg"><uri content-type="original_file" xlink:type="simple">https://binary.pensoft.net/fig/895235</uri></graphic></fig></tp:treatment-sec><tp:treatment-sec sec-type="etymology" id="SECID0E4KAE"><title>Etymology.</title><p>This genus is named <italic><tp:taxon-name><tp:taxon-name-part taxon-name-part-type="genus" reg="Miradessus">Miradessus</tp:taxon-name-part></tp:taxon-name></italic> from the Latin <italic>miror</italic>, meaning to admire, for the impressive color pattern of these beetles, and <italic>dessus</italic>, a common root for genera in the tribe <tp:taxon-name><tp:taxon-name-part taxon-name-part-type="tribe">Bidessini</tp:taxon-name-part></tp:taxon-name> (gender masculine).</p></tp:treatment-sec><tp:treatment-sec sec-type="discussion" id="SECID0ETLAE"><title>Discussion.</title><p>The species in this new genus are characterized by lateral lobes that are distinctly two-segmented like the majority of <tp:taxon-name><tp:taxon-name-part taxon-name-part-type="tribe">Bidessini</tp:taxon-name-part></tp:taxon-name> taxa (<xref ref-type="bibr" rid="B3">Biström 1988</xref>; <xref ref-type="bibr" rid="B18">Miller et al. 2006</xref>; <xref ref-type="bibr" rid="B11">Miller and Bergsten 2014</xref>; <xref ref-type="bibr" rid="B12">2016</xref>; <xref ref-type="bibr" rid="B9">Miller 2016b</xref>;). Members of typical <italic><tp:taxon-name><tp:taxon-name-part taxon-name-part-type="genus" reg="Amarodytes">Amarodytes</tp:taxon-name-part></tp:taxon-name></italic> (including the type species, <italic><tp:taxon-name><tp:taxon-name-part taxon-name-part-type="genus" reg="Amarodytes">Amarodytes</tp:taxon-name-part><tp:taxon-name-part taxon-name-part-type="species" reg="percosioides">percosioides</tp:taxon-name-part></tp:taxon-name></italic> Régimbart, 1900) have single-segmented lateral lobes and belong within a clade sister to a clade characterized by two- or three-segmented lateral lobes (Benetti &amp; Miller unpublished). Within the bisegmented lateral-lobe clade, these specimens do not fit well into any other genera (see Diagnosis above). They share some character combinations with <italic><tp:taxon-name><tp:taxon-name-part taxon-name-part-type="genus" reg="Novadessus">Novadessus</tp:taxon-name-part></tp:taxon-name></italic>, <italic><tp:taxon-name><tp:taxon-name-part taxon-name-part-type="genus" reg="Bidessodes">Bidessodes</tp:taxon-name-part></tp:taxon-name></italic>, <italic><tp:taxon-name><tp:taxon-name-part taxon-name-part-type="genus" reg="Neobidessodes">Neobidessodes</tp:taxon-name-part></tp:taxon-name></italic>, the <italic><tp:taxon-name><tp:taxon-name-part taxon-name-part-type="genus" reg="Amarodytes">Amarodytes</tp:taxon-name-part><tp:taxon-name-part taxon-name-part-type="species" reg="duponti">duponti</tp:taxon-name-part></tp:taxon-name></italic> group, and <italic><tp:taxon-name><tp:taxon-name-part taxon-name-part-type="genus" reg="Amarodytes">Amarodytes</tp:taxon-name-part><tp:taxon-name-part taxon-name-part-type="species" reg="segrix">segrix</tp:taxon-name-part></tp:taxon-name></italic>. In some ways they are most superficially similar to members of <italic><tp:taxon-name><tp:taxon-name-part taxon-name-part-type="genus" reg="Bidessodes">Bidessodes</tp:taxon-name-part></tp:taxon-name></italic> Régimbart, but specimens in that genus have series of very fine denticles along the posterior margins of the abdominal ventrites (<xref ref-type="bibr" rid="B10">Miller 2017</xref>), which are lacking in <italic><tp:taxon-name><tp:taxon-name-part taxon-name-part-type="genus" reg="Miradessus">Miradessus</tp:taxon-name-part></tp:taxon-name></italic>, and also have distinctly different male genitalia (<xref ref-type="bibr" rid="B10">Miller 2017</xref>). <italic><tp:taxon-name><tp:taxon-name-part taxon-name-part-type="genus" reg="Miradessus">Miradessus</tp:taxon-name-part></tp:taxon-name></italic> are similar to <tp:taxon-name><tp:taxon-name-part taxon-name-part-type="genus" reg="Neobidessodes">Neobidessodes</tp:taxon-name-part></tp:taxon-name>, but that genus has simple male median lobes unlike the multilobed condition in <italic><tp:taxon-name><tp:taxon-name-part taxon-name-part-type="genus" reg="Miradessus">Miradessus</tp:taxon-name-part></tp:taxon-name></italic> (Figs <xref ref-type="fig" rid="F2">9</xref>, <xref ref-type="fig" rid="F2">11</xref>, <xref ref-type="fig" rid="F2">13</xref>, <xref ref-type="fig" rid="F2">15</xref>). Otherwise, they are not similar to other genera in the tribe and are unique because of the prominently apically multilobed male median lobe (Figs <xref ref-type="fig" rid="F2">9</xref>, <xref ref-type="fig" rid="F2">11</xref>, <xref ref-type="fig" rid="F2">13</xref>, <xref ref-type="fig" rid="F2">15</xref>) which is not found in other genera of <tp:taxon-name><tp:taxon-name-part taxon-name-part-type="tribe">Bidessini</tp:taxon-name-part></tp:taxon-name>.</p></tp:treatment-sec><tp:treatment-sec><!--Section generated to contain objects referenced in tp:taxon-treatment.--><fig id="F3" position="float" orientation="portrait"><object-id xmlns:xlink="http://www.w3.org/1999/xlink" content-type="doi" xlink:type="simple">10.3897/zookeys.1176.104980.figures18-29</object-id><object-id xmlns:xlink="http://www.w3.org/1999/xlink" content-type="arpha" xlink:type="simple">C7A7A8C1-FC57-5593-824E-36DC96372615</object-id><label>Figures 18–29.</label><caption><p><italic><tp:taxon-name><tp:taxon-name-part taxon-name-part-type="genus" reg="Miradessus">Miradessus</tp:taxon-name-part></tp:taxon-name></italic> species, primary type specimens and labels <bold>18–20</bold><italic><tp:taxon-name><tp:taxon-name-part taxon-name-part-type="genus" reg="Miradessus">M.</tp:taxon-name-part><tp:taxon-name-part taxon-name-part-type="species" reg="beni">beni</tp:taxon-name-part></tp:taxon-name></italic>, holotype specimen <bold>18</bold> dorsal habitus <bold>19</bold> ventral habitus <bold>20</bold> specimen labels <bold>21–23</bold><italic><tp:taxon-name><tp:taxon-name-part taxon-name-part-type="genus" reg="Miradessus">M.</tp:taxon-name-part><tp:taxon-name-part taxon-name-part-type="species" reg="plaumanni">plaumanni</tp:taxon-name-part></tp:taxon-name></italic>, lectotype specimen <bold>21</bold> dorsal habitus <bold>22</bold> ventral habitus <bold>23</bold> specimen labels <bold>24–26</bold><italic><tp:taxon-name><tp:taxon-name-part taxon-name-part-type="genus" reg="Miradessus">M.</tp:taxon-name-part><tp:taxon-name-part taxon-name-part-type="species" reg="pulchellus">pulchellus</tp:taxon-name-part></tp:taxon-name></italic>, holotype specimen <bold>24</bold> dorsal habitus <bold>25</bold> ventral habitus <bold>26</bold> specimen labels <bold>27–29</bold><italic><tp:taxon-name><tp:taxon-name-part taxon-name-part-type="genus" reg="Miradessus">M.</tp:taxon-name-part><tp:taxon-name-part taxon-name-part-type="species" reg="rikae">rikae</tp:taxon-name-part></tp:taxon-name></italic>, holotype specimen <bold>27</bold> dorsal habitus <bold>28</bold> ventral habitus <bold>29</bold> specimen labels. <bold>21–23</bold> courtesy of M. Schwarz (<named-content xmlns:xlink="http://www.w3.org/1999/xlink" content-type="dwc:institutional_code" xlink:title="Oberösterreichisches Landesmuseum" xlink:href="http://grbio.org/institution/ober%C3%B6sterreichisches-landesmuseum" xlink:type="simple">OLML</named-content>) <bold>24–26</bold> courtesy of M.A. Balke (<named-content xmlns:xlink="http://www.w3.org/1999/xlink" content-type="dwc:institutional_code" xlink:title="Zoologische Staatssammlung, Munich" xlink:href="http://grbio.org/institution/zoologische-staatssammlung" xlink:type="simple">ZSMG</named-content>).</p></caption><graphic xmlns:xlink="http://www.w3.org/1999/xlink" xlink:href="zookeys-1176-013_article-104980__-g003.jpg" position="float" orientation="portrait" xlink:type="simple" id="oo_895236.jpg"><uri content-type="original_file" xlink:type="simple">https://binary.pensoft.net/fig/895236</uri></graphic></fig><fig id="F4" position="float" orientation="portrait"><object-id xmlns:xlink="http://www.w3.org/1999/xlink" content-type="doi" xlink:type="simple">10.3897/zookeys.1176.104980.figure30</object-id><object-id xmlns:xlink="http://www.w3.org/1999/xlink" content-type="arpha" xlink:type="simple">99183CE7-9722-544A-8160-7351669564CE</object-id><label>Figure 30.</label><caption><p><italic><tp:taxon-name><tp:taxon-name-part taxon-name-part-type="genus" reg="Miradessus">Miradessus</tp:taxon-name-part></tp:taxon-name></italic> species, distributions.</p></caption><graphic xmlns:xlink="http://www.w3.org/1999/xlink" xlink:href="zookeys-1176-013_article-104980__-g004.jpg" position="float" orientation="portrait" xlink:type="simple" id="oo_895237.jpg"><uri content-type="original_file" xlink:type="simple">https://binary.pensoft.net/fig/895237</uri></graphic></fig></tp:treatment-sec><ref-list><ref id="B3"><mixed-citation xmlns:xlink="http://www.w3.org/1999/xlink" xlink:type="simple"><person-group><name name-style="western"><surname>Biström</surname><given-names>O</given-names></name></person-group> (<year>1988</year>) <article-title>Generic review of the <tp:taxon-name><tp:taxon-name-part taxon-name-part-type="tribe">Bidessini</tp:taxon-name-part></tp:taxon-name> (<tp:taxon-name><tp:taxon-name-part taxon-name-part-type="order">Coleoptera</tp:taxon-name-part></tp:taxon-name>, <tp:taxon-name><tp:taxon-name-part taxon-name-part-type="family">Dytiscidae</tp:taxon-name-part></tp:taxon-name>).</article-title><source>Acta Zoologica Fennica</source><volume>184</volume>: <fpage>1</fpage>–<lpage>41</lpage>.</mixed-citation></ref><ref id="B18"><mixed-citation xmlns:xlink="http://www.w3.org/1999/xlink" xlink:type="simple"><person-group><name name-style="western"><surname>Miller</surname><given-names>KB</given-names></name><name name-style="western"><surname>Wolfe</surname><given-names>GW</given-names></name><name name-style="western"><surname>Biström</surname><given-names>O</given-names></name></person-group> (<year>2006</year>) <article-title>Phylogeny of the <tp:taxon-name><tp:taxon-name-part taxon-name-part-type="subfamily">Hydroporinae</tp:taxon-name-part></tp:taxon-name> and classification of the genus <italic><tp:taxon-name><tp:taxon-name-part taxon-name-part-type="genus">Peschetius</tp:taxon-name-part></tp:taxon-name></italic> Guignot, 1942 (<tp:taxon-name><tp:taxon-name-part taxon-name-part-type="order">Coleoptera</tp:taxon-name-part></tp:taxon-name>: <tp:taxon-name><tp:taxon-name-part taxon-name-part-type="family">Dytiscidae</tp:taxon-name-part></tp:taxon-name>).</article-title><source>Insect Systematics &amp; Evolution</source><volume>37</volume>(<issue>3</issue>): <fpage>257</fpage>–<lpage>279</lpage>. <ext-link xlink:href="10.1163/187631206788838617" ext-link-type="doi" xlink:type="simple">https://doi.org/10.1163/187631206788838617</ext-link></mixed-citation></ref><ref id="B11"><mixed-citation xmlns:xlink="http://www.w3.org/1999/xlink" xlink:type="simple"><person-group><name name-style="western"><surname>Miller</surname><given-names>KB</given-names></name><name name-style="western"><surname>Bergsten</surname><given-names>J</given-names></name></person-group> (<year>2014</year>) <article-title>The phylogeny and classification of diving beetles (<tp:taxon-name><tp:taxon-name-part taxon-name-part-type="order">Coleoptera</tp:taxon-name-part></tp:taxon-name>: <tp:taxon-name><tp:taxon-name-part taxon-name-part-type="family">Dytiscidae</tp:taxon-name-part></tp:taxon-name>).</article-title> In: <person-group><name name-style="western"><surname>Yee</surname><given-names>DA</given-names></name></person-group> (<role>Ed.</role>) <issue-title>Ecology, Systematics, and Natural History of Predaceous Diving Beetles (Coleoptera: Dytiscidae).</issue-title><source>Springer, New York</source>, <fpage>49</fpage>–<lpage>172</lpage>. <ext-link xlink:href="10.1007/978-94-017-9109-0_3" ext-link-type="doi" xlink:type="simple">https://doi.org/10.1007/978-94-017-9109-0_3</ext-link></mixed-citation></ref><ref id="B12"><mixed-citation xmlns:xlink="http://www.w3.org/1999/xlink" xlink:type="simple"><person-group><name name-style="western"><surname>Miller</surname><given-names>KB</given-names></name><name name-style="western"><surname>Bergsten</surname><given-names>J</given-names></name></person-group> (<year>2016</year>) <source>Diving Beetles of the World.</source><publisher-name>Johns-Hopkins University Press</publisher-name>, <publisher-loc>Baltimore</publisher-loc>, <size units="page">336 pp</size>. <ext-link xlink:href="10.1353/book.48093" ext-link-type="doi" xlink:type="simple">https://doi.org/10.1353/book.48093</ext-link></mixed-citation></ref><ref id="B9"><mixed-citation xmlns:xlink="http://www.w3.org/1999/xlink" xlink:type="simple"><person-group><name name-style="western"><surname>Miller</surname><given-names>KB</given-names></name></person-group> (<year>2016b</year>) <article-title>Revision of the Neotropical diving beetle genus <italic><tp:taxon-name><tp:taxon-name-part taxon-name-part-type="genus">Hydrodessus</tp:taxon-name-part></tp:taxon-name></italic> J. Balfour-Browne, 1953 (<tp:taxon-name><tp:taxon-name-part taxon-name-part-type="order">Coleoptera</tp:taxon-name-part></tp:taxon-name>, <tp:taxon-name><tp:taxon-name-part taxon-name-part-type="family">Dytiscidae</tp:taxon-name-part></tp:taxon-name>, <tp:taxon-name><tp:taxon-name-part taxon-name-part-type="subfamily">Hydroporinae</tp:taxon-name-part></tp:taxon-name>, <tp:taxon-name><tp:taxon-name-part taxon-name-part-type="tribe">Bidessini</tp:taxon-name-part></tp:taxon-name>).</article-title><source>ZooKeys</source><volume>4107</volume>: <fpage>447</fpage>–<lpage>450</lpage>. <ext-link xlink:href="10.3897/zookeys.580.8153" ext-link-type="doi" xlink:type="simple">https://doi.org/10.3897/zookeys.580.8153</ext-link></mixed-citation></ref><ref id="B10"><mixed-citation xmlns:xlink="http://www.w3.org/1999/xlink" xlink:type="simple"><person-group><name name-style="western"><surname>Miller</surname><given-names>KB</given-names></name></person-group> (<year>2017</year>) <article-title>A review of the Neotropical genus <italic><tp:taxon-name><tp:taxon-name-part taxon-name-part-type="genus">Bidessodes</tp:taxon-name-part></tp:taxon-name></italic> Régimbart, 1895 including description of four new species (<tp:taxon-name><tp:taxon-name-part taxon-name-part-type="order">Coleoptera</tp:taxon-name-part></tp:taxon-name>, <tp:taxon-name><tp:taxon-name-part taxon-name-part-type="suborder">Adephaga</tp:taxon-name-part></tp:taxon-name>, <tp:taxon-name><tp:taxon-name-part taxon-name-part-type="family">Dytiscidae</tp:taxon-name-part></tp:taxon-name>, <tp:taxon-name><tp:taxon-name-part taxon-name-part-type="subfamily">Hydroporinae</tp:taxon-name-part></tp:taxon-name>, <tp:taxon-name><tp:taxon-name-part taxon-name-part-type="tribe">Bidessini</tp:taxon-name-part></tp:taxon-name>).</article-title><source>ZooKeys</source><volume>658</volume>: <fpage>9</fpage>–<lpage>38</lpage>. <ext-link xlink:href="10.3897/zookeys.658.10928" ext-link-type="doi" xlink:type="simple">https://doi.org/10.3897/zookeys.658.10928</ext-link></mixed-citation></ref></ref-list></tp:taxon-treatment>
