# Supplementary material for: ﻿Miradessus gen. nov. from South America described for two species previously in Amarodytes Régimbart, 1900 and two new species (Arthropoda, Insecta, Coleoptera, Adephaga, Dytiscidae, Hydroporinae, Bidessini)
Source: Zookeys. 2023 Aug 22;1176:13–28. doi: 10.3897/zookeys.1176.104980 (PMC10466110; doi:10.3897/zookeys.1176.104980)
Supplement: XML Treatment for Miradessus beni [file zookeys.1176.104980-treatment2.xml]

<!DOCTYPE tp:taxon-treatment
  PUBLIC "-//TaxonX//DTD Taxonomic Treatment Publishing DTD v0 20100105//EN" "tax-treatment-NSO.dtd">
<tp:taxon-treatment xmlns:tp="http://www.plazi.org/taxpub"><tp:treatment-meta><kwd-group><label>Taxon classification</label><kwd>
              <named-content content-type="kingdom">Animalia</named-content>
            </kwd><kwd>
              <named-content content-type="order">Coleoptera</named-content>
            </kwd><kwd>
              <named-content content-type="family">Dytiscidae</named-content>
            </kwd></kwd-group><mixed-citation publication-type="journal"><person-group><name><surname>Miller</surname><given-names>Kelly B.</given-names></name><name><surname>Benetti</surname><given-names>Cesar J.</given-names></name><name><surname>Michat</surname><given-names>Mariano C.</given-names></name></person-group><article-title>﻿<italic><tp:taxon-name><tp:taxon-name-part taxon-name-part-type="genus" reg="Miradessus">Miradessus</tp:taxon-name-part></tp:taxon-name></italic> gen. nov. from South America described for two species previously in <italic><tp:taxon-name><tp:taxon-name-part taxon-name-part-type="genus" reg="Amarodytes">Amarodytes</tp:taxon-name-part></tp:taxon-name></italic> Régimbart, 1900 and two new species (<tp:taxon-name><tp:taxon-name-part taxon-name-part-type="phylum">Arthropoda</tp:taxon-name-part></tp:taxon-name>, <tp:taxon-name><tp:taxon-name-part taxon-name-part-type="class">Insecta</tp:taxon-name-part></tp:taxon-name>, <tp:taxon-name><tp:taxon-name-part taxon-name-part-type="order">Coleoptera</tp:taxon-name-part></tp:taxon-name>, <tp:taxon-name><tp:taxon-name-part taxon-name-part-type="suborder">Adephaga</tp:taxon-name-part></tp:taxon-name>, <tp:taxon-name><tp:taxon-name-part taxon-name-part-type="family">Dytiscidae</tp:taxon-name-part></tp:taxon-name>, <tp:taxon-name><tp:taxon-name-part taxon-name-part-type="subfamily">Hydroporinae</tp:taxon-name-part></tp:taxon-name>, <tp:taxon-name><tp:taxon-name-part taxon-name-part-type="tribe">Bidessini</tp:taxon-name-part></tp:taxon-name>)</article-title><source>Zookeys</source><day>22</day><month>08</month><year>2023</year><volume>1176</volume><fpage>13</fpage><lpage>28</lpage><pub-id pub-id-type="doi">10.3897/zookeys.1176.104980</pub-id></mixed-citation></tp:treatment-meta><tp:nomenclature><label>﻿</label><tp:taxon-name>
            <object-id xmlns:xlink="http://www.w3.org/1999/xlink" content-type="arpha" xlink:type="simple">34C12EF8-D228-5E09-82A3-EA2FCBDCF4D0</object-id>
            <tp:taxon-name-part taxon-name-part-type="genus" reg="Miradessus">Miradessus</tp:taxon-name-part>
            <tp:taxon-name-part taxon-name-part-type="species" reg="beni">beni</tp:taxon-name-part>
            <object-id xmlns:xlink="http://www.w3.org/1999/xlink" content-type="zoobank" xlink:type="simple">https://zoobank.org/6A3EEA04-9DEA-41DA-A2F4-40E795270841</object-id>
          </tp:taxon-name><tp:taxon-authority>Miller, Benetti &amp; Michat</tp:taxon-authority><tp:taxon-status xmlns:xlink="http://www.w3.org/1999/xlink" xlink:type="simple">sp. nov.</tp:taxon-status><xref ref-type="fig" rid="F1">Figs 1</xref><xref ref-type="fig" rid="F1">, 5</xref><xref ref-type="fig" rid="F2">, 9</xref><xref ref-type="fig" rid="F2">, 10</xref><xref ref-type="fig" rid="F3">, 18–20</xref><xref ref-type="fig" rid="F4">, 30</xref></tp:nomenclature><tp:treatment-sec sec-type="type locality" id="SECID0EATAE"><title>Type locality.</title><p>Bolivia, Departmento de La Paz, Provincia de Abel Iturralde, San Miguel del Bala, <named-content xmlns:xlink="http://www.w3.org/1999/xlink" content-type="dwc:verbatimCoordinates" xlink:type="simple"><named-content content-type="geo-json" specific-use="{&#34;type&#34;:&#34;Point&#34;,&#34;coordinates&#34;:[-67.492583,-14.510033]}" id="NCID0EJTAE" xlink:type="simple">14°30.602'S, 67°29.555'W</named-content></named-content>.</p></tp:treatment-sec><tp:treatment-sec sec-type="diagnosis" id="SECID0EOTAE"><title>Diagnosis.</title><p>This species and <italic><tp:taxon-name><tp:taxon-name-part taxon-name-part-type="genus" reg="Miradessus">M.</tp:taxon-name-part><tp:taxon-name-part taxon-name-part-type="species" reg="pulchellus">pulchellus</tp:taxon-name-part></tp:taxon-name></italic> are extremely similar externally, with similar overall shape, color pattern, and other features (Figs <xref ref-type="fig" rid="F1">1</xref>, <xref ref-type="fig" rid="F1">3</xref>). The external differences between them are subtle, including the shape of the prosternal process, which is more prominently laterally carinate and deeply sulcate in <italic><tp:taxon-name><tp:taxon-name-part taxon-name-part-type="genus" reg="Miradessus">M.</tp:taxon-name-part><tp:taxon-name-part taxon-name-part-type="species" reg="pulchellus">pulchellus</tp:taxon-name-part></tp:taxon-name></italic> than in <italic><tp:taxon-name><tp:taxon-name-part taxon-name-part-type="genus" reg="Miradessus">M.</tp:taxon-name-part><tp:taxon-name-part taxon-name-part-type="species" reg="beni">beni</tp:taxon-name-part></tp:taxon-name></italic>. Also, the ventral surface is darker in most specimens of <italic><tp:taxon-name><tp:taxon-name-part taxon-name-part-type="genus" reg="Miradessus">M.</tp:taxon-name-part><tp:taxon-name-part taxon-name-part-type="species" reg="pulchellus">pulchellus</tp:taxon-name-part></tp:taxon-name></italic> than in <italic><tp:taxon-name><tp:taxon-name-part taxon-name-part-type="genus" reg="Miradessus">M.</tp:taxon-name-part><tp:taxon-name-part taxon-name-part-type="species" reg="beni">beni</tp:taxon-name-part></tp:taxon-name></italic>. The main differences between these species are in the male genitalia, which are distinctive and characteristic. Both have the median lobe trilobed (with two side portions and a middle portion), but in <italic><tp:taxon-name><tp:taxon-name-part taxon-name-part-type="genus" reg="Miradessus">M.</tp:taxon-name-part><tp:taxon-name-part taxon-name-part-type="species" reg="pulchellus">pulchellus</tp:taxon-name-part></tp:taxon-name></italic> the middle portion is nearly as long as the side portions and the apex has a distinct, fine pencil of setae on each side that are divergent (Fig. <xref ref-type="fig" rid="F2">13</xref>). In <italic><tp:taxon-name><tp:taxon-name-part taxon-name-part-type="genus" reg="Miradessus">M.</tp:taxon-name-part><tp:taxon-name-part taxon-name-part-type="species" reg="beni">beni</tp:taxon-name-part></tp:taxon-name></italic> the middle portion is considerably shorter than the side portions and has a series of setae along its apex (Fig. <xref ref-type="fig" rid="F2">9</xref>). In lateral aspect, the lateral lobe of <italic><tp:taxon-name><tp:taxon-name-part taxon-name-part-type="genus" reg="Miradessus">M.</tp:taxon-name-part><tp:taxon-name-part taxon-name-part-type="species" reg="pulchellus">pulchellus</tp:taxon-name-part></tp:taxon-name></italic> has the apical segment nearly as long as the basal segment and it is curved ventrad (Fig. <xref ref-type="fig" rid="F2">14</xref>). In <italic><tp:taxon-name><tp:taxon-name-part taxon-name-part-type="genus" reg="Miradessus">M.</tp:taxon-name-part><tp:taxon-name-part taxon-name-part-type="species" reg="beni">beni</tp:taxon-name-part></tp:taxon-name></italic> the lateral lobe has the apical segment only about 1/3 the length of the basal segment and it is curved dorsad (Fig. <xref ref-type="fig" rid="F2">10</xref>).</p></tp:treatment-sec><tp:treatment-sec sec-type="description" id="SECID0EPXAE"><title>Description.</title><p><bold><italic>Measurements</italic>.</bold><abbrev xmlns:xlink="http://www.w3.org/1999/xlink" xlink:title="total length" id="ABBRID0E1XAE" xlink:type="simple">TL</abbrev> = 2.7–2.8 mm, <abbrev xmlns:xlink="http://www.w3.org/1999/xlink" xlink:title="greatest width across elytra" id="ABBRID0E5XAE" xlink:type="simple">GW</abbrev> = 1.3–1.4 mm, <abbrev xmlns:xlink="http://www.w3.org/1999/xlink" xlink:title="greatest pronotal width" id="ABBRID0ECYAE" xlink:type="simple">PW</abbrev> = 1.0–1.1 mm, <abbrev xmlns:xlink="http://www.w3.org/1999/xlink" xlink:title="greatest width of the head" id="ABBRID0EGYAE" xlink:type="simple">HW</abbrev> = 0.7–0.8 mm, <abbrev xmlns:xlink="http://www.w3.org/1999/xlink" xlink:title="distance between the eyes" id="ABBRID0EKYAE" xlink:type="simple">EW</abbrev> = 0.3–0.4 mm, <abbrev xmlns:xlink="http://www.w3.org/1999/xlink" xlink:title="total length" id="ABBRID0EOYAE" xlink:type="simple">TL</abbrev>/<abbrev xmlns:xlink="http://www.w3.org/1999/xlink" xlink:title="greatest width across elytra" id="ABBRID0ESYAE" xlink:type="simple">GW</abbrev> = 2.0–2.1, <abbrev xmlns:xlink="http://www.w3.org/1999/xlink" xlink:title="greatest width of the head" id="ABBRID0EWYAE" xlink:type="simple">HW</abbrev>/<abbrev xmlns:xlink="http://www.w3.org/1999/xlink" xlink:title="distance between the eyes" id="ABBRID0E1YAE" xlink:type="simple">EW</abbrev> = 1.8–1.9, <abbrev xmlns:xlink="http://www.w3.org/1999/xlink" xlink:title="greatest length of metafemur" id="ABBRID0E5YAE" xlink:type="simple">FL</abbrev>/<abbrev xmlns:xlink="http://www.w3.org/1999/xlink" xlink:title="greatest length of metatrochanter" id="ABBRID0ECZAE" xlink:type="simple">RL</abbrev> = 2.2–2.3.</p><p><bold><italic>Habitus</italic>.</bold> Body shape elongate-oval, lateral outline somewhat discontinuous between pronotum and elytron, posterior apex narrowly rounded (Fig. <xref ref-type="fig" rid="F1">1</xref>).</p><p><bold><italic>Coloration</italic></bold> (Fig. <xref ref-type="fig" rid="F1">1</xref>). Head yellow-orange. Pronotum yellow-orange with a narrow, rounded lobe of black broadly along each side of posterior margin. Elytron maculate, yellow-orange and black, margins of maculae strongly demarcated; with large, transverse yellow-orange regions anteriorly, medially, and apically, not extending medially to suture, with narrow band of black along entire length of suture, margins of maculae irregular and variously lobed (Fig. <xref ref-type="fig" rid="F1">1</xref>). Ventral surfaces mostly orange; legs, epipleuron, and lateral areas of prothorax and head lighter orange-yellow, some sutural margins darker, infuscate, mesothoracic ventrites and prosternal process strongly infuscate to nearly black.</p><p><bold><italic>Sculpture and structure</italic>.</bold> Head shiny and smooth, nearly impunctate, with small micropunctures sparsely distributed; eyes moderately large (<abbrev xmlns:xlink="http://www.w3.org/1999/xlink" xlink:title="greatest width of the head" id="ABBRID0EH1AE" xlink:type="simple">HW</abbrev>/<abbrev xmlns:xlink="http://www.w3.org/1999/xlink" xlink:title="distance between the eyes" id="ABBRID0EL1AE" xlink:type="simple">EW</abbrev> = 1.8–1.9); antennae slender, unmodified. Pronotum with lateral margins moderately curved anteriorly, shallowly curved posteriorly; with narrow bead along entire margin; surface shiny, moderately and evenly punctate; lateral pronotal plica weakly impressed, sublinear, extending about 1/3 distance across pronotum. Elytron with lateral margin evenly and broadly rounded; surface shiny, moderately and evenly punctate. Prosternum medially moderately broad, medially not protruberant, mediolaterally somewhat granular; prosternal process moderately broad medially with slight tubercle, apical blade large, covered with fine setae, laterally with prominent rounded ridges along entire length, medially longitudinally sulcate, lateral margins slightly convergent to narrowly rounded apex (Fig. <xref ref-type="fig" rid="F1">5</xref>). Metaventer and metaventral wings smooth and shiny, covered with shallow punctures (Fig. <xref ref-type="fig" rid="F1">5</xref>). Metacoxa with medial portion moderately broad, metacoxal lines distinct, evenly divergent anteriorly to posterior margin of metaventrite, lateral portion large, medially and anteriorly covered with shallow punctures; metatrochanter about 1/3 length of metafemur (Fig. <xref ref-type="fig" rid="F1">5</xref>). Abdominal ventrites impunctate except II and III laterally with shallow, indistinct punctures; VI strongly concave in lateral aspect, apex pointed.</p><p><bold><italic>Male genitalia</italic>.</bold> Median lobe in ventral aspect broad, trilobed, with dorso-medial, elongate, slender, apically pointed ramus and another ventral, elongate, apically bilobedramus, with each ramus elongate and slender, medial dorsal ramus much shorter than ventral ramus (Fig. <xref ref-type="fig" rid="F2">9</xref>); lateral lobe in lateral aspect robust, basal segment very broad, robust, apical segment short, robust, curved dorsad, apex obliquely truncate (Fig. <xref ref-type="fig" rid="F2">10</xref>).</p><p><bold><italic>Sexual dimorphism</italic>.</bold> Males have the pro- and mesotarsomeres I–III slightly but distinctly broader than in females. Abdominal ventrite VI distinctly concave in lateral aspect in females, but medially more expanded and apically somewhat depressed in males.</p><p><bold><italic>Variation</italic>.</bold> There is some minor variation in shape and extent of coloration of the dorsal and ventral surfaces but otherwise specimens are similar.</p></tp:treatment-sec><tp:treatment-sec sec-type="etymology" id="SECID0EY2AE"><title>Etymology.</title><p>This species is named <italic>beni</italic> after the name Río Beni, the river at the type locality of the species. The name is a noun in apposition.</p></tp:treatment-sec><tp:treatment-sec sec-type="distribution" id="SECID0EA3AE"><title>Distribution.</title><p><italic><tp:taxon-name><tp:taxon-name-part taxon-name-part-type="genus" reg="Miradessus">Miradessus</tp:taxon-name-part><tp:taxon-name-part taxon-name-part-type="species" reg="beni">beni</tp:taxon-name-part></tp:taxon-name></italic> is known from the type locality in lowland Departmento de La Paz, Bolivia and from two sites in lowland Peru (Fig. <xref ref-type="fig" rid="F4">30</xref>).</p></tp:treatment-sec><tp:treatment-sec sec-type="habitat" id="SECID0EV3AE"><title>Habitat.</title><p>The type locality is a heavily forested area of the Andean foothills next to a large river. However, nothing is known of the specific collection habitat of this species.</p></tp:treatment-sec><tp:treatment-sec sec-type="material" id="SECID0E13AE"><title>Material examined.</title><p><bold><italic>Type material</italic>. <italic>Holotype</italic></bold> (Figs <xref ref-type="fig" rid="F3">18–20</xref>) in <named-content xmlns:xlink="http://www.w3.org/1999/xlink" content-type="dwc:institutional_code" xlink:title="Museo del Instituto de Zoología Agrícola Francisco Fernández Yépez, Universidad Central de Venezuela" xlink:href="http://grbio.org/institution/museo-del-instituto-de-zoologia-agricola-francisco-fernandez-yepez" xlink:type="simple">MIZA</named-content>, male labeled, “BOLIVIA: La Paz Dept. Ituralde [sic] Prov., San Miguel <named-content xmlns:xlink="http://www.w3.org/1999/xlink" content-type="dwc:verbatimCoordinates" xlink:type="simple"><named-content content-type="geo-json" specific-use="{&#34;type&#34;:&#34;Point&#34;,&#34;coordinates&#34;:[-67.492583,-14.510033]}" id="NCID0ER4AE" xlink:type="simple">14°30.602'S, 67°29.555'W</named-content></named-content>, 24–30 Sept. 2007 KB Miller KBMC24090701/ HOLOTYPE <italic><tp:taxon-name><tp:taxon-name-part taxon-name-part-type="genus" reg="Miradessus">Miradessus</tp:taxon-name-part><tp:taxon-name-part taxon-name-part-type="species" reg="beni">beni</tp:taxon-name-part></tp:taxon-name></italic> Miller, Benetti &amp; Michat, 2023 [red label with black line border].”</p><fig id="F3" position="float" orientation="portrait"><object-id xmlns:xlink="http://www.w3.org/1999/xlink" content-type="doi" xlink:type="simple">10.3897/zookeys.1176.104980.figures18-29</object-id><object-id xmlns:xlink="http://www.w3.org/1999/xlink" content-type="arpha" xlink:type="simple">C7A7A8C1-FC57-5593-824E-36DC96372615</object-id><label>Figures 18–29.</label><caption><p><italic><tp:taxon-name><tp:taxon-name-part taxon-name-part-type="genus" reg="Miradessus">Miradessus</tp:taxon-name-part></tp:taxon-name></italic> species, primary type specimens and labels <bold>18–20</bold><italic><tp:taxon-name><tp:taxon-name-part taxon-name-part-type="genus" reg="Miradessus">M.</tp:taxon-name-part><tp:taxon-name-part taxon-name-part-type="species" reg="beni">beni</tp:taxon-name-part></tp:taxon-name></italic>, holotype specimen <bold>18</bold> dorsal habitus <bold>19</bold> ventral habitus <bold>20</bold> specimen labels <bold>21–23</bold><italic><tp:taxon-name><tp:taxon-name-part taxon-name-part-type="genus" reg="Miradessus">M.</tp:taxon-name-part><tp:taxon-name-part taxon-name-part-type="species" reg="plaumanni">plaumanni</tp:taxon-name-part></tp:taxon-name></italic>, lectotype specimen <bold>21</bold> dorsal habitus <bold>22</bold> ventral habitus <bold>23</bold> specimen labels <bold>24–26</bold><italic><tp:taxon-name><tp:taxon-name-part taxon-name-part-type="genus" reg="Miradessus">M.</tp:taxon-name-part><tp:taxon-name-part taxon-name-part-type="species" reg="pulchellus">pulchellus</tp:taxon-name-part></tp:taxon-name></italic>, holotype specimen <bold>24</bold> dorsal habitus <bold>25</bold> ventral habitus <bold>26</bold> specimen labels <bold>27–29</bold><italic><tp:taxon-name><tp:taxon-name-part taxon-name-part-type="genus" reg="Miradessus">M.</tp:taxon-name-part><tp:taxon-name-part taxon-name-part-type="species" reg="rikae">rikae</tp:taxon-name-part></tp:taxon-name></italic>, holotype specimen <bold>27</bold> dorsal habitus <bold>28</bold> ventral habitus <bold>29</bold> specimen labels. <bold>21–23</bold> courtesy of M. Schwarz (<named-content xmlns:xlink="http://www.w3.org/1999/xlink" content-type="dwc:institutional_code" xlink:title="Oberösterreichisches Landesmuseum" xlink:href="http://grbio.org/institution/ober%C3%B6sterreichisches-landesmuseum" xlink:type="simple">OLML</named-content>) <bold>24–26</bold> courtesy of M.A. Balke (<named-content xmlns:xlink="http://www.w3.org/1999/xlink" content-type="dwc:institutional_code" xlink:title="Zoologische Staatssammlung, Munich" xlink:href="http://grbio.org/institution/zoologische-staatssammlung" xlink:type="simple">ZSMG</named-content>).</p></caption><graphic xmlns:xlink="http://www.w3.org/1999/xlink" xlink:href="zookeys-1176-013_article-104980__-g003.jpg" position="float" orientation="portrait" xlink:type="simple" id="oo_895236.jpg"><uri content-type="original_file" xlink:type="simple">https://binary.pensoft.net/fig/895236</uri></graphic></fig><p><bold><italic>Paratypes</italic></bold>, 41 total; 6 paratypes (<named-content xmlns:xlink="http://www.w3.org/1999/xlink" content-type="dwc:institutional_code" xlink:title="Museo del Instituto de Zoología Agrícola Francisco Fernández Yépez, Universidad Central de Venezuela" xlink:href="http://grbio.org/institution/museo-del-instituto-de-zoologia-agricola-francisco-fernandez-yepez" xlink:type="simple">MIZA</named-content>, <named-content xmlns:xlink="http://www.w3.org/1999/xlink" content-type="dwc:institutional_code" xlink:title="Museum of Southwestern Biology, Division of Arthropods, University of New Mexico" xlink:href="http://grbio.org/institution/university-new-mexico" xlink:type="simple">MSBA</named-content>) labeled same as holotype;” 8 paratypes (<named-content xmlns:xlink="http://www.w3.org/1999/xlink" content-type="dwc:institutional_code" xlink:title="United States National Museum, Department of Entomology" xlink:href="http://grbio.org/institution/smithsonian-institution-national-museum-natural-history-0" xlink:type="simple">USNM</named-content>) labeled, “PERU:Dpt. Cuzco Prov. Quispicanchis Quincemil 6-II-X-1976 Robert Gordon”; 12 paratypes (<named-content xmlns:xlink="http://www.w3.org/1999/xlink" content-type="dwc:institutional_code" xlink:title="Zoologische Staatssammlung, Munich" xlink:href="http://grbio.org/institution/zoologische-staatssammlung" xlink:type="simple">ZSMG</named-content>) labeled, “<tp:taxon-name><tp:taxon-name-part taxon-name-part-type="genus" reg="Bidessus">Bidessus</tp:taxon-name-part></tp:taxon-name> cruciatus ? [handwritten] / <tp:taxon-name><tp:taxon-name-part taxon-name-part-type="genus" reg="Amarodytes">Amarodytes</tp:taxon-name-part><tp:taxon-name-part taxon-name-part-type="species" reg="pulchellus">pulchellus</tp:taxon-name-part></tp:taxon-name> [handwritten] / Peru, Prov. Huanuco, Rio Yuyapichis, Biol. Stat. Panguana. Östl. Ort. <named-content xmlns:xlink="http://www.w3.org/1999/xlink" content-type="dwc:verbatimCoordinates" xlink:type="simple"><named-content content-type="geo-json" specific-use="{&#34;type&#34;:&#34;Point&#34;,&#34;coordinates&#34;:[-74.933333,-9.616667]}" id="NCID0EYCAG" xlink:type="simple">9°37'S, 74°56'W</named-content></named-content> 6.–17.April 2003, Malaise [handwritten], leg. H., J. u. E. -G. Burmeister”; 2 paratypes (<named-content xmlns:xlink="http://www.w3.org/1999/xlink" content-type="dwc:institutional_code" xlink:title="Zoologische Staatssammlung, Munich" xlink:href="http://grbio.org/institution/zoologische-staatssammlung" xlink:type="simple">ZSMG</named-content>) labeled, “PERU, Dept. Huanuco, Panguana ACP, Rio Yuyapichis <named-content xmlns:xlink="http://www.w3.org/1999/xlink" content-type="dwc:verbatimCoordinates" xlink:type="simple"><named-content content-type="geo-json" specific-use="{&#34;type&#34;:&#34;Point&#34;,&#34;coordinates&#34;:[-74.933333,-9.616667]}" id="NCID0EEDAG" xlink:type="simple">9°37'S – 74°56'W</named-content></named-content>, at blacklight, XII.2015 J. Monzon leg.”;4 paratypes (<named-content xmlns:xlink="http://www.w3.org/1999/xlink" content-type="dwc:institutional_code" xlink:title="Zoologische Staatssammlung, Munich" xlink:href="http://grbio.org/institution/zoologische-staatssammlung" xlink:type="simple">ZSMG</named-content>) same as previous except “…/230 m, blacklight trap/ <tp:taxon-name><tp:taxon-name-part taxon-name-part-type="genus" reg="Hydrodessus">Hydrodessus</tp:taxon-name-part></tp:taxon-name> sp. 1 [handwritten], Hendrich dt. 2020”; 3 paratypes (<named-content xmlns:xlink="http://www.w3.org/1999/xlink" content-type="dwc:institutional_code" xlink:title="Zoologische Staatssammlung, Munich" xlink:href="http://grbio.org/institution/zoologische-staatssammlung" xlink:type="simple">ZSMG</named-content>) same as previous except “…/I.2016”; 4 paratypes (<named-content xmlns:xlink="http://www.w3.org/1999/xlink" content-type="dwc:institutional_code" xlink:title="Zoologische Staatssammlung, Munich" xlink:href="http://grbio.org/institution/zoologische-staatssammlung" xlink:type="simple">ZSMG</named-content>) same as previous except “…/V–VI.2017/ <tp:taxon-name><tp:taxon-name-part taxon-name-part-type="family">Dytiscidae</tp:taxon-name-part></tp:taxon-name> ?<tp:taxon-name><tp:taxon-name-part taxon-name-part-type="genus" reg="Hydrodessus">Hydrodessus</tp:taxon-name-part></tp:taxon-name> sp. [handwritten], H.J. Bremer det. 2018”; 2 paratypes (<named-content xmlns:xlink="http://www.w3.org/1999/xlink" content-type="dwc:institutional_code" xlink:title="Zoologische Staatssammlung, Munich" xlink:href="http://grbio.org/institution/zoologische-staatssammlung" xlink:type="simple">ZSMG</named-content>) same as previous except “…/Lux – 20.9.–9.10.2007 leg. Burmeister.” Each paratype with “…/PARATYPE <italic><tp:taxon-name><tp:taxon-name-part taxon-name-part-type="genus" reg="Miradessus">Miradessus</tp:taxon-name-part><tp:taxon-name-part taxon-name-part-type="species" reg="beni">beni</tp:taxon-name-part></tp:taxon-name></italic> Miller, Benetti &amp; Michat, 2023 [blue label with black line border].”</p></tp:treatment-sec><tp:treatment-sec><!--Section generated to contain objects referenced in tp:taxon-treatment.--><fig id="F1" position="float" orientation="portrait"><object-id xmlns:xlink="http://www.w3.org/1999/xlink" content-type="doi" xlink:type="simple">10.3897/zookeys.1176.104980.figures1-8</object-id><object-id xmlns:xlink="http://www.w3.org/1999/xlink" content-type="arpha" xlink:type="simple">75F8526B-5C78-51A4-B6D3-4469404E7020</object-id><label>Figures 1–8.</label><caption><p><italic><tp:taxon-name><tp:taxon-name-part taxon-name-part-type="genus" reg="Miradessus">Miradessus</tp:taxon-name-part></tp:taxon-name></italic> species <bold>1–4</bold> dorsal habitus <bold>1</bold><italic><tp:taxon-name><tp:taxon-name-part taxon-name-part-type="genus" reg="Miradessus">M.</tp:taxon-name-part><tp:taxon-name-part taxon-name-part-type="species" reg="beni">beni</tp:taxon-name-part></tp:taxon-name></italic><bold>2</bold><italic><tp:taxon-name><tp:taxon-name-part taxon-name-part-type="genus" reg="Miradessus">M.</tp:taxon-name-part><tp:taxon-name-part taxon-name-part-type="species" reg="plaumanni">plaumanni</tp:taxon-name-part></tp:taxon-name></italic><bold>3</bold><italic><tp:taxon-name><tp:taxon-name-part taxon-name-part-type="genus" reg="Miradessus">M.</tp:taxon-name-part><tp:taxon-name-part taxon-name-part-type="species" reg="pulchellus">pulchellus</tp:taxon-name-part></tp:taxon-name></italic><bold>4</bold><italic><tp:taxon-name><tp:taxon-name-part taxon-name-part-type="genus" reg="Miradessus">M.</tp:taxon-name-part><tp:taxon-name-part taxon-name-part-type="species" reg="rikae">rikae</tp:taxon-name-part></tp:taxon-name></italic><bold>5–8</bold> prosternal process left surfaces of metaventrite metacoxa metatrochanter and metafemur <bold>5</bold><italic><tp:taxon-name><tp:taxon-name-part taxon-name-part-type="genus" reg="Miradessus">Miradessus</tp:taxon-name-part><tp:taxon-name-part taxon-name-part-type="species" reg="beni">beni</tp:taxon-name-part></tp:taxon-name></italic><bold>6</bold><italic><tp:taxon-name><tp:taxon-name-part taxon-name-part-type="genus" reg="Miradessus">M.</tp:taxon-name-part><tp:taxon-name-part taxon-name-part-type="species" reg="plaumanni">plaumanni</tp:taxon-name-part></tp:taxon-name></italic><bold>7</bold><italic><tp:taxon-name><tp:taxon-name-part taxon-name-part-type="genus" reg="Miradessus">M.</tp:taxon-name-part><tp:taxon-name-part taxon-name-part-type="species" reg="pulchellus">pulchellus</tp:taxon-name-part></tp:taxon-name></italic><bold>8</bold><italic><tp:taxon-name><tp:taxon-name-part taxon-name-part-type="genus" reg="Miradessus">M.</tp:taxon-name-part><tp:taxon-name-part taxon-name-part-type="species" reg="rikae">rikae</tp:taxon-name-part></tp:taxon-name></italic>. Scale bars: 1.0 mm (<bold>1–4</bold>); 0.5 mm (<bold>5–8</bold>).</p></caption><graphic xmlns:xlink="http://www.w3.org/1999/xlink" xlink:href="zookeys-1176-013_article-104980__-g001.jpg" position="float" orientation="portrait" xlink:type="simple" id="oo_895234.jpg"><uri content-type="original_file" xlink:type="simple">https://binary.pensoft.net/fig/895234</uri></graphic></fig><fig id="F2" position="float" orientation="portrait"><object-id xmlns:xlink="http://www.w3.org/1999/xlink" content-type="doi" xlink:type="simple">10.3897/zookeys.1176.104980.figures9-17</object-id><object-id xmlns:xlink="http://www.w3.org/1999/xlink" content-type="arpha" xlink:type="simple">04DCBCDA-CFE1-5FD3-AD4A-13F86DD64337</object-id><label>Figures 9–17.</label><caption><p><italic><tp:taxon-name><tp:taxon-name-part taxon-name-part-type="genus" reg="Miradessus">Miradessus</tp:taxon-name-part></tp:taxon-name></italic> species <bold>9, 10</bold><italic><tp:taxon-name><tp:taxon-name-part taxon-name-part-type="genus" reg="Miradessus">M.</tp:taxon-name-part><tp:taxon-name-part taxon-name-part-type="species" reg="beni">beni</tp:taxon-name-part></tp:taxon-name></italic>, male aedeagus <bold>9</bold> median lobe and left lateral lobe, dorsal aspect <bold>10</bold> right lateral lobe, right lateral aspect <bold>11, 12</bold><italic><tp:taxon-name><tp:taxon-name-part taxon-name-part-type="genus" reg="Miradessus">M.</tp:taxon-name-part><tp:taxon-name-part taxon-name-part-type="species" reg="plaumanni">plaumanni</tp:taxon-name-part></tp:taxon-name></italic>, male aedeagus <bold>11</bold> median lobe and lateral lobes, dorsal aspect <bold>12</bold> right lateral lobe, right lateral aspect <bold>13, 14</bold><italic><tp:taxon-name><tp:taxon-name-part taxon-name-part-type="genus" reg="Miradessus">M.</tp:taxon-name-part><tp:taxon-name-part taxon-name-part-type="species" reg="pulchellus">pulchellus</tp:taxon-name-part></tp:taxon-name></italic>, male aedeagus <bold>13</bold> median lobe and left lateral lobe, dorsal aspect <bold>14</bold> right lateral lobe, right lateral aspect <bold>15, 16</bold><italic><tp:taxon-name><tp:taxon-name-part taxon-name-part-type="genus" reg="Miradessus">M.</tp:taxon-name-part><tp:taxon-name-part taxon-name-part-type="species" reg="rikae">rikae</tp:taxon-name-part></tp:taxon-name></italic>, male aedeagus <bold>15</bold> median lobe and lateral lobes, dorsal aspect <bold>16</bold> median lobe and right lateral lobe, right lateral aspect <bold>17</bold><italic><tp:taxon-name><tp:taxon-name-part taxon-name-part-type="genus" reg="Miradessus">M.</tp:taxon-name-part><tp:taxon-name-part taxon-name-part-type="species" reg="pulchellus">pulchellus</tp:taxon-name-part></tp:taxon-name></italic>, female genitalia, ventral aspect. Scale bar: 0.25 mm.</p></caption><graphic xmlns:xlink="http://www.w3.org/1999/xlink" xlink:href="zookeys-1176-013_article-104980__-g002.jpg" position="float" orientation="portrait" xlink:type="simple" id="oo_895235.jpg"><uri content-type="original_file" xlink:type="simple">https://binary.pensoft.net/fig/895235</uri></graphic></fig><fig id="F4" position="float" orientation="portrait"><object-id xmlns:xlink="http://www.w3.org/1999/xlink" content-type="doi" xlink:type="simple">10.3897/zookeys.1176.104980.figure30</object-id><object-id xmlns:xlink="http://www.w3.org/1999/xlink" content-type="arpha" xlink:type="simple">99183CE7-9722-544A-8160-7351669564CE</object-id><label>Figure 30.</label><caption><p><italic><tp:taxon-name><tp:taxon-name-part taxon-name-part-type="genus" reg="Miradessus">Miradessus</tp:taxon-name-part></tp:taxon-name></italic> species, distributions.</p></caption><graphic xmlns:xlink="http://www.w3.org/1999/xlink" xlink:href="zookeys-1176-013_article-104980__-g004.jpg" position="float" orientation="portrait" xlink:type="simple" id="oo_895237.jpg"><uri content-type="original_file" xlink:type="simple">https://binary.pensoft.net/fig/895237</uri></graphic></fig></tp:treatment-sec></tp:taxon-treatment>
