# Supplementary material for: ﻿Miradessus gen. nov. from South America described for two species previously in Amarodytes Régimbart, 1900 and two new species (Arthropoda, Insecta, Coleoptera, Adephaga, Dytiscidae, Hydroporinae, Bidessini)
Source: Zookeys. 2023 Aug 22;1176:13–28. doi: 10.3897/zookeys.1176.104980 (PMC10466110; doi:10.3897/zookeys.1176.104980)
Supplement: XML Treatment for Miradessus plaumanni [file zookeys.1176.104980-treatment3.xml]

<!DOCTYPE tp:taxon-treatment
  PUBLIC "-//TaxonX//DTD Taxonomic Treatment Publishing DTD v0 20100105//EN" "tax-treatment-NSO.dtd">
<tp:taxon-treatment xmlns:tp="http://www.plazi.org/taxpub"><tp:treatment-meta><kwd-group><label>Taxon classification</label><kwd>
              <named-content content-type="kingdom">Animalia</named-content>
            </kwd><kwd>
              <named-content content-type="order">Coleoptera</named-content>
            </kwd><kwd>
              <named-content content-type="family">Dytiscidae</named-content>
            </kwd></kwd-group><mixed-citation publication-type="journal"><person-group><name><surname>Miller</surname><given-names>Kelly B.</given-names></name><name><surname>Benetti</surname><given-names>Cesar J.</given-names></name><name><surname>Michat</surname><given-names>Mariano C.</given-names></name></person-group><article-title>﻿<italic><tp:taxon-name><tp:taxon-name-part taxon-name-part-type="genus" reg="Miradessus">Miradessus</tp:taxon-name-part></tp:taxon-name></italic> gen. nov. from South America described for two species previously in <italic><tp:taxon-name><tp:taxon-name-part taxon-name-part-type="genus" reg="Amarodytes">Amarodytes</tp:taxon-name-part></tp:taxon-name></italic> Régimbart, 1900 and two new species (<tp:taxon-name><tp:taxon-name-part taxon-name-part-type="phylum">Arthropoda</tp:taxon-name-part></tp:taxon-name>, <tp:taxon-name><tp:taxon-name-part taxon-name-part-type="class">Insecta</tp:taxon-name-part></tp:taxon-name>, <tp:taxon-name><tp:taxon-name-part taxon-name-part-type="order">Coleoptera</tp:taxon-name-part></tp:taxon-name>, <tp:taxon-name><tp:taxon-name-part taxon-name-part-type="suborder">Adephaga</tp:taxon-name-part></tp:taxon-name>, <tp:taxon-name><tp:taxon-name-part taxon-name-part-type="family">Dytiscidae</tp:taxon-name-part></tp:taxon-name>, <tp:taxon-name><tp:taxon-name-part taxon-name-part-type="subfamily">Hydroporinae</tp:taxon-name-part></tp:taxon-name>, <tp:taxon-name><tp:taxon-name-part taxon-name-part-type="tribe">Bidessini</tp:taxon-name-part></tp:taxon-name>)</article-title><source>Zookeys</source><day>22</day><month>08</month><year>2023</year><volume>1176</volume><fpage>13</fpage><lpage>28</lpage><pub-id pub-id-type="doi">10.3897/zookeys.1176.104980</pub-id></mixed-citation></tp:treatment-meta><tp:nomenclature><label>﻿</label><tp:taxon-name>
            <object-id xmlns:xlink="http://www.w3.org/1999/xlink" content-type="arpha" xlink:type="simple">304052B9-06A2-5BCA-A51D-B29078A1E906</object-id>
            <tp:taxon-name-part taxon-name-part-type="genus" reg="Miradessus">Miradessus</tp:taxon-name-part>
            <tp:taxon-name-part taxon-name-part-type="species" reg="plaumanni">plaumanni</tp:taxon-name-part>
          </tp:taxon-name><tp:taxon-authority>(Gschwendtner, 1935)</tp:taxon-authority><tp:taxon-status xmlns:xlink="http://www.w3.org/1999/xlink" xlink:type="simple">comb. nov.</tp:taxon-status><xref ref-type="fig" rid="F1">Figs 2</xref><xref ref-type="fig" rid="F1">, 6</xref><xref ref-type="fig" rid="F2">, 11</xref><xref ref-type="fig" rid="F2">, 12</xref><xref ref-type="fig" rid="F3">, 21–23</xref><xref ref-type="fig" rid="F4">, 30</xref><tp:nomenclature-citation-list><tp:nomenclature-citation><tp:taxon-name>
                <tp:taxon-name-part taxon-name-part-type="genus" reg="Amarodytes">Amarodytes</tp:taxon-name-part>
                <tp:taxon-name-part taxon-name-part-type="species" reg="plaumanni">plaumanni</tp:taxon-name-part>
              </tp:taxon-name><comment>Gschwendtner, 1935: 152; <xref ref-type="bibr" rid="B21">Young 1969</xref>: 2; <xref ref-type="bibr" rid="B20">Trémouilles 1995</xref>: 47; <xref ref-type="bibr" rid="B19">Nilsson and Hájek 2022</xref>: 101.</comment></tp:nomenclature-citation><tp:nomenclature-citation><tp:taxon-name>
                <tp:taxon-name-part taxon-name-part-type="genus" reg="Bidessus">Bidessus</tp:taxon-name-part>
                <tp:taxon-name-part taxon-name-part-type="species" reg="plaumanni">plaumanni</tp:taxon-name-part>
              </tp:taxon-name><comment>: <xref ref-type="bibr" rid="B4">Blackwelder 1944</xref>: 76.</comment></tp:nomenclature-citation></tp:nomenclature-citation-list></tp:nomenclature><tp:treatment-sec sec-type="type locality" id="SECID0E5HAG"><title>Type locality.</title><p>Brazil, Santa Catarina State, Nova Teutônia.</p></tp:treatment-sec><tp:treatment-sec sec-type="diagnosis" id="SECID0EDIAG"><title>Diagnosis.</title><p>This species differs considerably from the other known species in the genus. The anterior area of the dorsal surface of the head is testaceous in this species (Fig. <xref ref-type="fig" rid="F1">2</xref>), but pale yellow in the other species (Figs <xref ref-type="fig" rid="F1">1</xref>, <xref ref-type="fig" rid="F1">3</xref>, <xref ref-type="fig" rid="F1">4</xref>). The ventral portion of the male median lobe in <italic><tp:taxon-name><tp:taxon-name-part taxon-name-part-type="genus" reg="Miradessus">M.</tp:taxon-name-part><tp:taxon-name-part taxon-name-part-type="species" reg="plaumanni">plaumanni</tp:taxon-name-part></tp:taxon-name></italic> is broad and unilobate (Fig. <xref ref-type="fig" rid="F2">11</xref>) instead of strongly bilobate as in the other species (Figs <xref ref-type="fig" rid="F2">9</xref>, <xref ref-type="fig" rid="F2">13</xref>, <xref ref-type="fig" rid="F2">15</xref>). Other differences from other species in the group include: 1) lateral pronotal margins nearly straight posteriorly (Fig. <xref ref-type="fig" rid="F1">2</xref>) instead of broadly curved (Figs <xref ref-type="fig" rid="F1">1</xref>, <xref ref-type="fig" rid="F1">3</xref>, <xref ref-type="fig" rid="F1">4</xref>), 2) the pronotum and elytron different in color pattern (Fig. <xref ref-type="fig" rid="F1">2</xref>) from the other, more uniformly-patterned species (Figs <xref ref-type="fig" rid="F1">1</xref>, <xref ref-type="fig" rid="F1">3</xref>, <xref ref-type="fig" rid="F1">4</xref>), and 3) the lateral portions of the metaventrite and metacoxa more coarsely and densely punctate (Fig. <xref ref-type="fig" rid="F1">6</xref>) than in other species (Figs <xref ref-type="fig" rid="F1">5</xref>, <xref ref-type="fig" rid="F1">7</xref>, <xref ref-type="fig" rid="F1">8</xref>). The general shape and dorsal coloration of specimens are rather different as well (Figs <xref ref-type="fig" rid="F1">1–4</xref>).</p></tp:treatment-sec><tp:treatment-sec sec-type="description" id="SECID0EILAG"><title>Description.</title><p><bold><italic>Measurements</italic>.</bold><abbrev xmlns:xlink="http://www.w3.org/1999/xlink" xlink:title="total length" id="ABBRID0ETLAG" xlink:type="simple">TL</abbrev> = 2.3 mm, <abbrev xmlns:xlink="http://www.w3.org/1999/xlink" xlink:title="greatest width across elytra" id="ABBRID0EXLAG" xlink:type="simple">GW</abbrev> = 1.2 mm, <abbrev xmlns:xlink="http://www.w3.org/1999/xlink" xlink:title="greatest pronotal width" id="ABBRID0E2LAG" xlink:type="simple">PW</abbrev> = 0.9 mm, <abbrev xmlns:xlink="http://www.w3.org/1999/xlink" xlink:title="greatest width of the head" id="ABBRID0E6LAG" xlink:type="simple">HW</abbrev> = 0.7 mm, <abbrev xmlns:xlink="http://www.w3.org/1999/xlink" xlink:title="distance between the eyes" id="ABBRID0EDMAG" xlink:type="simple">EW</abbrev> = 0.4 mm; <abbrev xmlns:xlink="http://www.w3.org/1999/xlink" xlink:title="total length" id="ABBRID0EHMAG" xlink:type="simple">TL</abbrev>/<abbrev xmlns:xlink="http://www.w3.org/1999/xlink" xlink:title="greatest width across elytra" id="ABBRID0ELMAG" xlink:type="simple">GW</abbrev> = 2.00, <abbrev xmlns:xlink="http://www.w3.org/1999/xlink" xlink:title="greatest width of the head" id="ABBRID0EPMAG" xlink:type="simple">HW</abbrev>/<abbrev xmlns:xlink="http://www.w3.org/1999/xlink" xlink:title="distance between the eyes" id="ABBRID0ETMAG" xlink:type="simple">EW</abbrev> = 1.7, <abbrev xmlns:xlink="http://www.w3.org/1999/xlink" xlink:title="greatest length of metafemur" id="ABBRID0EXMAG" xlink:type="simple">FL</abbrev>/<abbrev xmlns:xlink="http://www.w3.org/1999/xlink" xlink:title="greatest length of metatrochanter" id="ABBRID0E2MAG" xlink:type="simple">RL</abbrev> = 1.9.</p><p><bold><italic>Habitus</italic>.</bold> Body shape elongate-oval, lateral outline discontinuous between pronotum and elytron, posterior apex somewhat acuminate (Fig. <xref ref-type="fig" rid="F1">2</xref>).</p><p><bold><italic>Coloration</italic></bold> (Fig. <xref ref-type="fig" rid="F1">2</xref>). Head brown with a narrow orange band along posterior margin. Pronotum yellow-orange with broad dark band along posterior margin and narrow band along lateral margins. Elytron maculate, yellow-orange and black, margins of maculae strongly demarcated; with transverse yellow-orange regions anteriorly, medially and apically, not extending to suture, with broad band of black along entire length of suture, margins of basal maculae posteriorly bilobed. Ventral surfaces mostly dark orange-brown; legs, epipleuron, and ventral areas of prothorax and head lighter orange-yellow, some sutural margins darker, infuscate, mesothoracic ventrites and prosternal process strongly infuscate.</p><p><bold><italic>Sculpture and structure</italic>.</bold> Head smooth, nearly impunctate, with small micropunctures sparsely distributed; eyes large (<abbrev xmlns:xlink="http://www.w3.org/1999/xlink" xlink:title="greatest width of the head" id="ABBRID0E3NAG" xlink:type="simple">HW</abbrev>/<abbrev xmlns:xlink="http://www.w3.org/1999/xlink" xlink:title="distance between the eyes" id="ABBRID0EAOAG" xlink:type="simple">EW</abbrev> = 1.7); antennae slender, unmodified. Pronotum with lateral margins moderately curved anteriorly, almost straight posteriorly; with narrow bead along entire margin; surface moderately punctate, punctures more concentrate along posterior margin; lateral pronotal plica strongly impressed, almost straight, extending more than 1/3 distance across pronotum. Elytron with lateral margin evenly and broadly rounded; surface finely and evenly punctate, with a slightly marked line of punctures with short setae extending medially from base to apex. Prosternum medially moderately broad, medially not protruberant, mediolateral surface somewhat granular; prosternal process moderately broad medially with slight tubercle, apical blade large, laterally with low rounded ridges along entire length, medially longitudinally shallowly sulcate, lateral margins almost straight to narrowly rounded apex (Fig. <xref ref-type="fig" rid="F1">6</xref>). Metaventer and metaventral wings smooth and shiny, covered with coarse, dense, and evenly impressed punctures. Metacoxa with medial portion moderately broad, metacoxal lines distinct, evenly divergent anteriorly to posterior margin of metaventer; lateral portion large, evenly covered with dense, coarse punctures; metatrochanter about 1/3 length of metafemur (Fig. <xref ref-type="fig" rid="F1">6</xref>). Abdominal ventrites finely punctured with fine setae.</p><p><bold><italic>Male genitalia</italic>.</bold> Median lobe in ventral aspect broad, with medial, dorsal elongate very slender, apically sharply pointed portion and ventral, broad, flattened, apically broadly rounded portion, dorsal portion slightly longer than ventral portion (Fig. <xref ref-type="fig" rid="F2">11</xref>); lateral lobe in lateral aspect robust, basal segment very broad, robust, apical segment short, robust, straight, apex broad, slightly bilobed (Fig. <xref ref-type="fig" rid="F2">12</xref>).</p><p><bold><italic>Sexual dimorphism and variation</italic>.</bold> Males have the pro- and mesotarsomeres I–III slightly but distinctly broader than in females.</p></tp:treatment-sec><tp:treatment-sec sec-type="distribution" id="SECID0ECPAG"><title>Distribution.</title><p>This species is only known from the type locality, Brazil, Santa Catarina state, Nova Teutônia (Fig. <xref ref-type="fig" rid="F4">30</xref>).</p><fig id="F4" position="float" orientation="portrait"><object-id xmlns:xlink="http://www.w3.org/1999/xlink" content-type="doi" xlink:type="simple">10.3897/zookeys.1176.104980.figure30</object-id><object-id xmlns:xlink="http://www.w3.org/1999/xlink" content-type="arpha" xlink:type="simple">99183CE7-9722-544A-8160-7351669564CE</object-id><label>Figure 30.</label><caption><p><italic><tp:taxon-name><tp:taxon-name-part taxon-name-part-type="genus" reg="Miradessus">Miradessus</tp:taxon-name-part></tp:taxon-name></italic> species, distributions.</p></caption><graphic xmlns:xlink="http://www.w3.org/1999/xlink" xlink:href="zookeys-1176-013_article-104980__-g004.jpg" position="float" orientation="portrait" xlink:type="simple" id="oo_895237.jpg"><uri content-type="original_file" xlink:type="simple">https://binary.pensoft.net/fig/895237</uri></graphic></fig></tp:treatment-sec><tp:treatment-sec sec-type="habitat" id="SECID0EAQAG"><title>Habitat.</title><p>Nothing is known of the habitat of this species.</p></tp:treatment-sec><tp:treatment-sec sec-type="material" id="SECID0EFQAG"><title>Material examined.</title><p><bold><italic>Type specimens</italic>.</bold> Five syntype specimens are in <named-content xmlns:xlink="http://www.w3.org/1999/xlink" content-type="dwc:institutional_code" xlink:title="Oberösterreichisches Landesmuseum" xlink:href="http://grbio.org/institution/ober%C3%B6sterreichisches-landesmuseum" xlink:type="simple">OLML</named-content>. One male specimen is labeled, “Brasilien S. Catharina 1934 [handwritten]/ Type Gschw [handwritten]/ Coll. Gschwendtner/ Plaumanni Gsch. [handwritten] det. Gschwendtner/ Type [red label].” This single specimen with the red type label is hereby designated as lectotype for the series (Figs <xref ref-type="fig" rid="F3">21–23</xref>). The other four specimens become paralectotypes and are mounted on two pins, two are labeled, “Brasilien, St Catharina 1934 [handwritten with black line border]/ Coll Gschwendtner/ <tp:taxon-name><tp:taxon-name-part taxon-name-part-type="genus" reg="Amarodytes">Amarodytes</tp:taxon-name-part><tp:taxon-name-part taxon-name-part-type="species" reg="plaumanni">plaumanni</tp:taxon-name-part></tp:taxon-name> Gschw Det. Gschwendt. [first three words handwritten]/ Paratype Gschw [brown label with black line border]/ Paratype [handwritten, red label, lower right corner torn away]; other two labeled, “Brasilien, St Catharina 1934 [handwritten label with black line border]/ <tp:taxon-name><tp:taxon-name-part taxon-name-part-type="genus" reg="Amarodytes">Amarodytes</tp:taxon-name-part><tp:taxon-name-part taxon-name-part-type="species" reg="plaumanni">plaumanni</tp:taxon-name-part></tp:taxon-name> Gschw Det. Gschwendt. [first three words handwritten]/ plaumanni Gschw. det. Gschwendtner [two of these labels]/ Coll. Gschwendnter [three of these labels]/ Paratype Gschw [brown label with black line border]/ Paratype [handwritten, red label].” No additional specimens were examined.</p></tp:treatment-sec><tp:treatment-sec><!--Section generated to contain objects referenced in tp:taxon-treatment.--><fig id="F1" position="float" orientation="portrait"><object-id xmlns:xlink="http://www.w3.org/1999/xlink" content-type="doi" xlink:type="simple">10.3897/zookeys.1176.104980.figures1-8</object-id><object-id xmlns:xlink="http://www.w3.org/1999/xlink" content-type="arpha" xlink:type="simple">75F8526B-5C78-51A4-B6D3-4469404E7020</object-id><label>Figures 1–8.</label><caption><p><italic><tp:taxon-name><tp:taxon-name-part taxon-name-part-type="genus" reg="Miradessus">Miradessus</tp:taxon-name-part></tp:taxon-name></italic> species <bold>1–4</bold> dorsal habitus <bold>1</bold><italic><tp:taxon-name><tp:taxon-name-part taxon-name-part-type="genus" reg="Miradessus">M.</tp:taxon-name-part><tp:taxon-name-part taxon-name-part-type="species" reg="beni">beni</tp:taxon-name-part></tp:taxon-name></italic><bold>2</bold><italic><tp:taxon-name><tp:taxon-name-part taxon-name-part-type="genus" reg="Miradessus">M.</tp:taxon-name-part><tp:taxon-name-part taxon-name-part-type="species" reg="plaumanni">plaumanni</tp:taxon-name-part></tp:taxon-name></italic><bold>3</bold><italic><tp:taxon-name><tp:taxon-name-part taxon-name-part-type="genus" reg="Miradessus">M.</tp:taxon-name-part><tp:taxon-name-part taxon-name-part-type="species" reg="pulchellus">pulchellus</tp:taxon-name-part></tp:taxon-name></italic><bold>4</bold><italic><tp:taxon-name><tp:taxon-name-part taxon-name-part-type="genus" reg="Miradessus">M.</tp:taxon-name-part><tp:taxon-name-part taxon-name-part-type="species" reg="rikae">rikae</tp:taxon-name-part></tp:taxon-name></italic><bold>5–8</bold> prosternal process left surfaces of metaventrite metacoxa metatrochanter and metafemur <bold>5</bold><italic><tp:taxon-name><tp:taxon-name-part taxon-name-part-type="genus" reg="Miradessus">Miradessus</tp:taxon-name-part><tp:taxon-name-part taxon-name-part-type="species" reg="beni">beni</tp:taxon-name-part></tp:taxon-name></italic><bold>6</bold><italic><tp:taxon-name><tp:taxon-name-part taxon-name-part-type="genus" reg="Miradessus">M.</tp:taxon-name-part><tp:taxon-name-part taxon-name-part-type="species" reg="plaumanni">plaumanni</tp:taxon-name-part></tp:taxon-name></italic><bold>7</bold><italic><tp:taxon-name><tp:taxon-name-part taxon-name-part-type="genus" reg="Miradessus">M.</tp:taxon-name-part><tp:taxon-name-part taxon-name-part-type="species" reg="pulchellus">pulchellus</tp:taxon-name-part></tp:taxon-name></italic><bold>8</bold><italic><tp:taxon-name><tp:taxon-name-part taxon-name-part-type="genus" reg="Miradessus">M.</tp:taxon-name-part><tp:taxon-name-part taxon-name-part-type="species" reg="rikae">rikae</tp:taxon-name-part></tp:taxon-name></italic>. Scale bars: 1.0 mm (<bold>1–4</bold>); 0.5 mm (<bold>5–8</bold>).</p></caption><graphic xmlns:xlink="http://www.w3.org/1999/xlink" xlink:href="zookeys-1176-013_article-104980__-g001.jpg" position="float" orientation="portrait" xlink:type="simple" id="oo_895234.jpg"><uri content-type="original_file" xlink:type="simple">https://binary.pensoft.net/fig/895234</uri></graphic></fig><fig id="F2" position="float" orientation="portrait"><object-id xmlns:xlink="http://www.w3.org/1999/xlink" content-type="doi" xlink:type="simple">10.3897/zookeys.1176.104980.figures9-17</object-id><object-id xmlns:xlink="http://www.w3.org/1999/xlink" content-type="arpha" xlink:type="simple">04DCBCDA-CFE1-5FD3-AD4A-13F86DD64337</object-id><label>Figures 9–17.</label><caption><p><italic><tp:taxon-name><tp:taxon-name-part taxon-name-part-type="genus" reg="Miradessus">Miradessus</tp:taxon-name-part></tp:taxon-name></italic> species <bold>9, 10</bold><italic><tp:taxon-name><tp:taxon-name-part taxon-name-part-type="genus" reg="Miradessus">M.</tp:taxon-name-part><tp:taxon-name-part taxon-name-part-type="species" reg="beni">beni</tp:taxon-name-part></tp:taxon-name></italic>, male aedeagus <bold>9</bold> median lobe and left lateral lobe, dorsal aspect <bold>10</bold> right lateral lobe, right lateral aspect <bold>11, 12</bold><italic><tp:taxon-name><tp:taxon-name-part taxon-name-part-type="genus" reg="Miradessus">M.</tp:taxon-name-part><tp:taxon-name-part taxon-name-part-type="species" reg="plaumanni">plaumanni</tp:taxon-name-part></tp:taxon-name></italic>, male aedeagus <bold>11</bold> median lobe and lateral lobes, dorsal aspect <bold>12</bold> right lateral lobe, right lateral aspect <bold>13, 14</bold><italic><tp:taxon-name><tp:taxon-name-part taxon-name-part-type="genus" reg="Miradessus">M.</tp:taxon-name-part><tp:taxon-name-part taxon-name-part-type="species" reg="pulchellus">pulchellus</tp:taxon-name-part></tp:taxon-name></italic>, male aedeagus <bold>13</bold> median lobe and left lateral lobe, dorsal aspect <bold>14</bold> right lateral lobe, right lateral aspect <bold>15, 16</bold><italic><tp:taxon-name><tp:taxon-name-part taxon-name-part-type="genus" reg="Miradessus">M.</tp:taxon-name-part><tp:taxon-name-part taxon-name-part-type="species" reg="rikae">rikae</tp:taxon-name-part></tp:taxon-name></italic>, male aedeagus <bold>15</bold> median lobe and lateral lobes, dorsal aspect <bold>16</bold> median lobe and right lateral lobe, right lateral aspect <bold>17</bold><italic><tp:taxon-name><tp:taxon-name-part taxon-name-part-type="genus" reg="Miradessus">M.</tp:taxon-name-part><tp:taxon-name-part taxon-name-part-type="species" reg="pulchellus">pulchellus</tp:taxon-name-part></tp:taxon-name></italic>, female genitalia, ventral aspect. Scale bar: 0.25 mm.</p></caption><graphic xmlns:xlink="http://www.w3.org/1999/xlink" xlink:href="zookeys-1176-013_article-104980__-g002.jpg" position="float" orientation="portrait" xlink:type="simple" id="oo_895235.jpg"><uri content-type="original_file" xlink:type="simple">https://binary.pensoft.net/fig/895235</uri></graphic></fig><fig id="F3" position="float" orientation="portrait"><object-id xmlns:xlink="http://www.w3.org/1999/xlink" content-type="doi" xlink:type="simple">10.3897/zookeys.1176.104980.figures18-29</object-id><object-id xmlns:xlink="http://www.w3.org/1999/xlink" content-type="arpha" xlink:type="simple">C7A7A8C1-FC57-5593-824E-36DC96372615</object-id><label>Figures 18–29.</label><caption><p><italic><tp:taxon-name><tp:taxon-name-part taxon-name-part-type="genus" reg="Miradessus">Miradessus</tp:taxon-name-part></tp:taxon-name></italic> species, primary type specimens and labels <bold>18–20</bold><italic><tp:taxon-name><tp:taxon-name-part taxon-name-part-type="genus" reg="Miradessus">M.</tp:taxon-name-part><tp:taxon-name-part taxon-name-part-type="species" reg="beni">beni</tp:taxon-name-part></tp:taxon-name></italic>, holotype specimen <bold>18</bold> dorsal habitus <bold>19</bold> ventral habitus <bold>20</bold> specimen labels <bold>21–23</bold><italic><tp:taxon-name><tp:taxon-name-part taxon-name-part-type="genus" reg="Miradessus">M.</tp:taxon-name-part><tp:taxon-name-part taxon-name-part-type="species" reg="plaumanni">plaumanni</tp:taxon-name-part></tp:taxon-name></italic>, lectotype specimen <bold>21</bold> dorsal habitus <bold>22</bold> ventral habitus <bold>23</bold> specimen labels <bold>24–26</bold><italic><tp:taxon-name><tp:taxon-name-part taxon-name-part-type="genus" reg="Miradessus">M.</tp:taxon-name-part><tp:taxon-name-part taxon-name-part-type="species" reg="pulchellus">pulchellus</tp:taxon-name-part></tp:taxon-name></italic>, holotype specimen <bold>24</bold> dorsal habitus <bold>25</bold> ventral habitus <bold>26</bold> specimen labels <bold>27–29</bold><italic><tp:taxon-name><tp:taxon-name-part taxon-name-part-type="genus" reg="Miradessus">M.</tp:taxon-name-part><tp:taxon-name-part taxon-name-part-type="species" reg="rikae">rikae</tp:taxon-name-part></tp:taxon-name></italic>, holotype specimen <bold>27</bold> dorsal habitus <bold>28</bold> ventral habitus <bold>29</bold> specimen labels. <bold>21–23</bold> courtesy of M. Schwarz (<named-content xmlns:xlink="http://www.w3.org/1999/xlink" content-type="dwc:institutional_code" xlink:title="Oberösterreichisches Landesmuseum" xlink:href="http://grbio.org/institution/ober%C3%B6sterreichisches-landesmuseum" xlink:type="simple">OLML</named-content>) <bold>24–26</bold> courtesy of M.A. Balke (<named-content xmlns:xlink="http://www.w3.org/1999/xlink" content-type="dwc:institutional_code" xlink:title="Zoologische Staatssammlung, Munich" xlink:href="http://grbio.org/institution/zoologische-staatssammlung" xlink:type="simple">ZSMG</named-content>).</p></caption><graphic xmlns:xlink="http://www.w3.org/1999/xlink" xlink:href="zookeys-1176-013_article-104980__-g003.jpg" position="float" orientation="portrait" xlink:type="simple" id="oo_895236.jpg"><uri content-type="original_file" xlink:type="simple">https://binary.pensoft.net/fig/895236</uri></graphic></fig></tp:treatment-sec><ref-list><ref id="B21"><mixed-citation xmlns:xlink="http://www.w3.org/1999/xlink" xlink:type="simple"><person-group><name name-style="western"><surname>Young</surname><given-names>FN</given-names></name></person-group> (<year>1969</year>) <article-title>A checklist of the American <tp:taxon-name><tp:taxon-name-part taxon-name-part-type="tribe">Bidessini</tp:taxon-name-part></tp:taxon-name> (<tp:taxon-name><tp:taxon-name-part taxon-name-part-type="order">Coleoptera</tp:taxon-name-part></tp:taxon-name>: <tp:taxon-name><tp:taxon-name-part taxon-name-part-type="family">Dytiscidae</tp:taxon-name-part></tp:taxon-name>–<tp:taxon-name><tp:taxon-name-part taxon-name-part-type="subfamily">Hydroporinae</tp:taxon-name-part></tp:taxon-name>).</article-title><source>Smithsonian Contributions to Zoology</source><volume>33</volume>(<issue>33</issue>): <fpage>1</fpage>–<lpage>5</lpage>. <ext-link xlink:href="10.5479/si.00810282.33" ext-link-type="doi" xlink:type="simple">https://doi.org/10.5479/si.00810282.33</ext-link></mixed-citation></ref><ref id="B20"><mixed-citation xmlns:xlink="http://www.w3.org/1999/xlink" xlink:type="simple"><person-group><name name-style="western"><surname>Trémouilles</surname><given-names>ER</given-names></name></person-group> (<year>1995</year>) <article-title><tp:taxon-name><tp:taxon-name-part taxon-name-part-type="class">Insecta</tp:taxon-name-part></tp:taxon-name>, <tp:taxon-name><tp:taxon-name-part taxon-name-part-type="order">Coleoptera</tp:taxon-name-part></tp:taxon-name>, <tp:taxon-name><tp:taxon-name-part taxon-name-part-type="family">Dytiscidae</tp:taxon-name-part></tp:taxon-name>. Fasciculo 1. <tp:taxon-name><tp:taxon-name-part taxon-name-part-type="family">Dytiscidae</tp:taxon-name-part></tp:taxon-name>: <tp:taxon-name><tp:taxon-name-part taxon-name-part-type="subfamily">Methlinae</tp:taxon-name-part></tp:taxon-name>–<tp:taxon-name><tp:taxon-name-part taxon-name-part-type="subfamily">Hydroporinae</tp:taxon-name-part></tp:taxon-name>.</article-title><source>Fauna de Agua Dulce de la Republica Argentina</source><volume>37</volume>: <fpage>1</fpage>–<lpage>82</lpage>.</mixed-citation></ref><ref id="B19"><mixed-citation xmlns:xlink="http://www.w3.org/1999/xlink" xlink:type="simple"><person-group><name name-style="western"><surname>Nilsson</surname><given-names>AN</given-names></name><name name-style="western"><surname>Hájek</surname><given-names>J</given-names></name></person-group> (<year>2022</year>) A World Catalogue of the Family <tp:taxon-name><tp:taxon-name-part taxon-name-part-type="family">Dytiscidae</tp:taxon-name-part></tp:taxon-name>, or the Diving Beetles (<tp:taxon-name><tp:taxon-name-part taxon-name-part-type="order">Coleoptera</tp:taxon-name-part></tp:taxon-name>, <tp:taxon-name><tp:taxon-name-part taxon-name-part-type="suborder">Adephaga</tp:taxon-name-part></tp:taxon-name>). 317 pp. <ext-link xlink:href="http://www.waterbeetles.eu/documents/W_CAT_Dytiscidae_2022.pdf" ext-link-type="uri" xlink:type="simple">http://www.waterbeetles.eu/documents/W_CAT_Dytiscidae_2022.pdf</ext-link> [accessed 12 April 2022]</mixed-citation></ref><ref id="B4"><mixed-citation xmlns:xlink="http://www.w3.org/1999/xlink" xlink:type="simple"><person-group><name name-style="western"><surname>Blackwelder</surname><given-names>RE</given-names></name></person-group> (<year>1944</year>) <article-title>Checklist of the coleopterous insects of Mexico, Central America, the West Indies, and South America.</article-title><source>Bulletin – United States National Museum</source><volume>185</volume>: <fpage>1</fpage>–<lpage>188</lpage>. <ext-link xlink:href="10.5479/si.03629236.185.i" ext-link-type="doi" xlink:type="simple">https://doi.org/10.5479/si.03629236.185.i</ext-link></mixed-citation></ref></ref-list></tp:taxon-treatment>
