# Supplementary material for: ﻿Miradessus gen. nov. from South America described for two species previously in Amarodytes Régimbart, 1900 and two new species (Arthropoda, Insecta, Coleoptera, Adephaga, Dytiscidae, Hydroporinae, Bidessini)
Source: Zookeys. 2023 Aug 22;1176:13–28. doi: 10.3897/zookeys.1176.104980 (PMC10466110; doi:10.3897/zookeys.1176.104980)
Supplement: XML Treatment for Miradessus pulchellus [file zookeys.1176.104980-treatment4.xml]

<!DOCTYPE tp:taxon-treatment
  PUBLIC "-//TaxonX//DTD Taxonomic Treatment Publishing DTD v0 20100105//EN" "tax-treatment-NSO.dtd">
<tp:taxon-treatment xmlns:tp="http://www.plazi.org/taxpub"><tp:treatment-meta><kwd-group><label>Taxon classification</label><kwd>
              <named-content content-type="kingdom">Animalia</named-content>
            </kwd><kwd>
              <named-content content-type="order">Coleoptera</named-content>
            </kwd><kwd>
              <named-content content-type="family">Dytiscidae</named-content>
            </kwd></kwd-group><mixed-citation publication-type="journal"><person-group><name><surname>Miller</surname><given-names>Kelly B.</given-names></name><name><surname>Benetti</surname><given-names>Cesar J.</given-names></name><name><surname>Michat</surname><given-names>Mariano C.</given-names></name></person-group><article-title>﻿<italic><tp:taxon-name><tp:taxon-name-part taxon-name-part-type="genus" reg="Miradessus">Miradessus</tp:taxon-name-part></tp:taxon-name></italic> gen. nov. from South America described for two species previously in <italic><tp:taxon-name><tp:taxon-name-part taxon-name-part-type="genus" reg="Amarodytes">Amarodytes</tp:taxon-name-part></tp:taxon-name></italic> Régimbart, 1900 and two new species (<tp:taxon-name><tp:taxon-name-part taxon-name-part-type="phylum">Arthropoda</tp:taxon-name-part></tp:taxon-name>, <tp:taxon-name><tp:taxon-name-part taxon-name-part-type="class">Insecta</tp:taxon-name-part></tp:taxon-name>, <tp:taxon-name><tp:taxon-name-part taxon-name-part-type="order">Coleoptera</tp:taxon-name-part></tp:taxon-name>, <tp:taxon-name><tp:taxon-name-part taxon-name-part-type="suborder">Adephaga</tp:taxon-name-part></tp:taxon-name>, <tp:taxon-name><tp:taxon-name-part taxon-name-part-type="family">Dytiscidae</tp:taxon-name-part></tp:taxon-name>, <tp:taxon-name><tp:taxon-name-part taxon-name-part-type="subfamily">Hydroporinae</tp:taxon-name-part></tp:taxon-name>, <tp:taxon-name><tp:taxon-name-part taxon-name-part-type="tribe">Bidessini</tp:taxon-name-part></tp:taxon-name>)</article-title><source>Zookeys</source><day>22</day><month>08</month><year>2023</year><volume>1176</volume><fpage>13</fpage><lpage>28</lpage><pub-id pub-id-type="doi">10.3897/zookeys.1176.104980</pub-id></mixed-citation></tp:treatment-meta><tp:nomenclature><label>﻿</label><tp:taxon-name>
            <object-id xmlns:xlink="http://www.w3.org/1999/xlink" content-type="arpha" xlink:type="simple">D5760362-BB6E-5CDC-9CAF-82BC4D9755C1</object-id>
            <tp:taxon-name-part taxon-name-part-type="genus" reg="Miradessus">Miradessus</tp:taxon-name-part>
            <tp:taxon-name-part taxon-name-part-type="species" reg="pulchellus">pulchellus</tp:taxon-name-part>
          </tp:taxon-name><tp:taxon-authority>(Guignot, 1955)</tp:taxon-authority><tp:taxon-status xmlns:xlink="http://www.w3.org/1999/xlink" xlink:type="simple">comb. nov.</tp:taxon-status><xref ref-type="fig" rid="F1">Figs 3</xref><xref ref-type="fig" rid="F1">, 7</xref><xref ref-type="fig" rid="F2">, 13</xref><xref ref-type="fig" rid="F2">, 14</xref><xref ref-type="fig" rid="F2">, 17</xref><xref ref-type="fig" rid="F3">, 24–26</xref><xref ref-type="fig" rid="F4">, 30</xref><tp:nomenclature-citation-list><tp:nomenclature-citation><tp:taxon-name>
                <tp:taxon-name-part taxon-name-part-type="genus" reg="Amarodytes">Amarodytes</tp:taxon-name-part>
                <tp:taxon-name-part taxon-name-part-type="species" reg="pulchellus">pulchellus</tp:taxon-name-part>
              </tp:taxon-name><comment>Guignot, 1955: 273; <xref ref-type="bibr" rid="B21">Young 1969</xref>: 2; <xref ref-type="bibr" rid="B20">Trémouilles 1995</xref>: 47; <xref ref-type="bibr" rid="B19">Nilsson and Hájek 2022</xref>: 101.</comment></tp:nomenclature-citation></tp:nomenclature-citation-list></tp:nomenclature><tp:treatment-sec sec-type="type locality" id="SECID0EIUAG"><title>Type locality.</title><p>Colombia.</p></tp:treatment-sec><tp:treatment-sec sec-type="diagnosis" id="SECID0ENUAG"><title>Diagnosis.</title><p>See above under the very similar <italic><tp:taxon-name><tp:taxon-name-part taxon-name-part-type="genus" reg="Miradessus">M.</tp:taxon-name-part><tp:taxon-name-part taxon-name-part-type="species" reg="beni">beni</tp:taxon-name-part></tp:taxon-name></italic> for diagnosis.</p></tp:treatment-sec><tp:treatment-sec sec-type="description" id="SECID0E5UAG"><title>Description.</title><p><bold><italic>Measurements</italic>.</bold><abbrev xmlns:xlink="http://www.w3.org/1999/xlink" xlink:title="total length" id="ABBRID0EJVAG" xlink:type="simple">TL</abbrev> = 2.6–2.8 mm, <abbrev xmlns:xlink="http://www.w3.org/1999/xlink" xlink:title="greatest width across elytra" id="ABBRID0ENVAG" xlink:type="simple">GW</abbrev> = 1.3–1.4 mm, <abbrev xmlns:xlink="http://www.w3.org/1999/xlink" xlink:title="greatest pronotal width" id="ABBRID0ERVAG" xlink:type="simple">PW</abbrev> = 1.0–1.2 mm, <abbrev xmlns:xlink="http://www.w3.org/1999/xlink" xlink:title="greatest width of the head" id="ABBRID0EVVAG" xlink:type="simple">HW</abbrev> = 0.6–0.8 mm, <abbrev xmlns:xlink="http://www.w3.org/1999/xlink" xlink:title="distance between the eyes" id="ABBRID0EZVAG" xlink:type="simple">EW</abbrev> = 0.3–0.4 mm, <abbrev xmlns:xlink="http://www.w3.org/1999/xlink" xlink:title="total length" id="ABBRID0E4VAG" xlink:type="simple">TL</abbrev>/<abbrev xmlns:xlink="http://www.w3.org/1999/xlink" xlink:title="greatest width across elytra" id="ABBRID0EBWAG" xlink:type="simple">GW</abbrev> = 1.9–2.1, <abbrev xmlns:xlink="http://www.w3.org/1999/xlink" xlink:title="greatest width of the head" id="ABBRID0EFWAG" xlink:type="simple">HW</abbrev>/<abbrev xmlns:xlink="http://www.w3.org/1999/xlink" xlink:title="distance between the eyes" id="ABBRID0EJWAG" xlink:type="simple">EW</abbrev> = 1.7–1.8, <abbrev xmlns:xlink="http://www.w3.org/1999/xlink" xlink:title="greatest length of metafemur" id="ABBRID0ENWAG" xlink:type="simple">FL</abbrev>/<abbrev xmlns:xlink="http://www.w3.org/1999/xlink" xlink:title="greatest length of metatrochanter" id="ABBRID0ERWAG" xlink:type="simple">RL</abbrev> = 2.2–2.3.</p><p><bold><italic>Habitus</italic>.</bold> Body shape elongate-oval, lateral outline somewhat discontinuous between pronotum and elytron, posterior apex narrowly rounded (Fig. <xref ref-type="fig" rid="F1">3</xref>).</p><p><bold><italic>Coloration</italic></bold> (Fig. <xref ref-type="fig" rid="F1">3</xref>). Head yellow-orange. Pronotum yellow-orange with a narrow, rounded lobe of black broadly along each side of posterior margin. Elytron maculate, yellow-orange and black, margins of maculae strongly demarcated; with large, transverse yellow-orange regions anteriorly, medially, and apically, not extending medially to suture, with narrow band of black along entire length of suture, margins of maculae irregular and variously lobed. Ventral surfaces mostly dark orange-brown, legs, epipleuron, and ventral areas of prothorax and head lighter orange-yellow, some sutural margins darker, infuscate, mesothoracic ventrites and prosternal process strongly infuscate to nearly black.</p><p><bold><italic>Sculpture and structure</italic>.</bold> Head shiny and smooth, nearly impunctate, with small micropunctures sparsely distributed; eyes large (<abbrev xmlns:xlink="http://www.w3.org/1999/xlink" xlink:title="greatest width of the head" id="ABBRID0ESXAG" xlink:type="simple">HW</abbrev>/<abbrev xmlns:xlink="http://www.w3.org/1999/xlink" xlink:title="distance between the eyes" id="ABBRID0EWXAG" xlink:type="simple">EW</abbrev> = 1.7–1.8); antennae slender, unmodified. Pronotum with lateral margins moderately curved anteriorly, shallowly curved posteriorly; with narrow bead along entire margin; surface shiny, moderately and evenly punctate; lateral pronotal plica weakly impressed, sublinear, extending about 1/3 distance across pronotum. Elytron with lateral margin evenly and broadly rounded; surface shiny, moderately, and evenly punctate. Prosternum medially moderately broad, medially not protruberant, mediolaterally somewhat granular; prosternal process moderately broad medially with slight tubercle, apical blade large, with fine setae, laterally with low rounded ridges along entire length, medially longitudinally shallowly sulcate, lateral margins slightly convergent to narrowly rounded apex (Fig. <xref ref-type="fig" rid="F1">7</xref>). Metaventrite and metaventral wings smooth and shiny, covered with shallow punctures. Metacoxa with medial portion moderately broad, metacoxal lines distinct, evenly divergent anteriorly to posterior margin of metaventrite; lateral portion large, medially and anteriorly covered with shallow punctures; metatrochanter about 1/3 length of metafemur (Fig. <xref ref-type="fig" rid="F1">7</xref>). Abdominal ventrites impunctate except II and III laterally with shallow, indistinct punctures; VI strongly concave in lateral aspect, apex pointed.</p><p><bold><italic>Male genitalia</italic>.</bold> Median lobe in ventral aspect broad, trilobed, with medial, dorsal elongate slender, apically pointed portion and ventral, elongate apically bilobed portion, with each ramus elongate and apically truncate, medial dorsal portion nearly as long as ventral portions (Fig. <xref ref-type="fig" rid="F2">13</xref>); lateral lobe in lateral aspect robust, basal segment moderately broad, curved, apical segment elongate, slightly curved ventrad, apex rounded (Fig. <xref ref-type="fig" rid="F2">14</xref>).</p><p><bold><italic>Female genitalia</italic></bold> (Fig. <xref ref-type="fig" rid="F2">17</xref>). Bursa copulatrix short; spermathecal duct extremely long, slender, somewhat coiled, broadly expanded in elongate section before receptacle; receptacle similar in size to spermatheca, intermediate duct between receptacle and spermatheca broad, short; spermatheca spherical with broad, somewhat more sclerotized expansion at opening to spermathecal duct, spermathecal spine prominent, elongate, and broad; fertilization duct slender, irregularly curved, heavily sclerotized.</p><p><bold><italic>Sexual dimorphism</italic>.</bold> Males have the pro- and mesotarsomeres I–III slightly but distinctly broader than in females. Abdominal ventrite VI strongly concave in lateral aspect in females, but medially somewhat swollen and apically with a broadly rounded depression in males.</p><p><bold><italic>Variation</italic>.</bold> There is some minor variation in extent of coloration of the dorsal surface, but otherwise specimens are similar.</p></tp:treatment-sec><tp:treatment-sec sec-type="distribution" id="SECID0EKZAG"><title>Distribution.</title><p><italic><tp:taxon-name><tp:taxon-name-part taxon-name-part-type="genus" reg="Miradessus">Miradessus</tp:taxon-name-part><tp:taxon-name-part taxon-name-part-type="species" reg="pulchellus">pulchellus</tp:taxon-name-part></tp:taxon-name></italic> was described from Colombia, without greater specificity. Specimens were examined from numerous localities throughout northwestern Venezuela (states of Barinas, Guarico, Lara, Portuguesa, Tachira, Trujillo, and Zulia) (Fig. <xref ref-type="fig" rid="F4">30</xref>).</p></tp:treatment-sec><tp:treatment-sec sec-type="habitat" id="SECID0E6ZAG"><title>Habitat.</title><p>Specimens have been collected mainly from exposed and sunny areas in lotic margins (small rivers and streams) and nearby pools. They are often numerous in these habitats.</p></tp:treatment-sec><tp:treatment-sec sec-type="material" id="SECID0EE1AG"><title>Material examined.</title><p><bold><italic>Type specimens</italic>. <italic>Holotype</italic></bold> male (Figs <xref ref-type="fig" rid="F3">24–26</xref>) in <named-content xmlns:xlink="http://www.w3.org/1999/xlink" content-type="dwc:institutional_code" xlink:title="Zoologische Staatssammlung, Munich" xlink:href="http://grbio.org/institution/zoologische-staatssammlung" xlink:type="simple">ZSMG</named-content> labeled, “pulchellus in Colomb [<abbrev xmlns:xlink="http://www.w3.org/1999/xlink" xlink:title="greatest width of the head" id="ABBRID0EY1AG" xlink:type="simple">HW</abbrev>]/ Sammlung C.L. Müller/ <tp:taxon-name><tp:taxon-name-part taxon-name-part-type="genus" reg="Amarodytes">Amarodytes</tp:taxon-name-part></tp:taxon-name> nov. speci. [handwritten]/ Type [red label]/ Holotypus [red label]/ Dr. F. Guignot det., 1955 <tp:taxon-name><tp:taxon-name-part taxon-name-part-type="genus" reg="Amarodytes">Amarodytes</tp:taxon-name-part><tp:taxon-name-part taxon-name-part-type="species" reg="pulchellus">pulchellus</tp:taxon-name-part></tp:taxon-name> n. sp. Type. [handwritten].” The holotype has the male genitalia and apical abdominal segments dissected. No other type specimens accompany the holotype in <named-content xmlns:xlink="http://www.w3.org/1999/xlink" content-type="dwc:institutional_code" xlink:title="Zoologische Staatssammlung, Munich" xlink:href="http://grbio.org/institution/zoologische-staatssammlung" xlink:type="simple">ZSMG</named-content> (D.A. Balke pers. comm.).</p><p><bold><italic>Other material examined</italic>.</bold> 134 total examined, all from Venezuela (<named-content xmlns:xlink="http://www.w3.org/1999/xlink" content-type="dwc:institutional_code" xlink:title="Snow Entomological Collection, University of Kansas" xlink:href="http://grbio.org/institution/university-kansas-biodiversity-institute" xlink:type="simple">SEMC</named-content>), with the following data (<named-content xmlns:xlink="http://www.w3.org/1999/xlink" content-type="dwc:institutional_code" xlink:title="Snow Entomological Collection, University of Kansas" xlink:href="http://grbio.org/institution/university-kansas-biodiversity-institute" xlink:type="simple">SEMC</named-content> accession numbers in Table <xref ref-type="table" rid="T1">1</xref>); 7, Barinas, Rio Caramuca, E of El Corozo, <named-content xmlns:xlink="http://www.w3.org/1999/xlink" content-type="dwc:verbatimCoordinates" xlink:type="simple"><named-content content-type="geo-json" specific-use="{&#34;type&#34;:&#34;Point&#34;,&#34;coordinates&#34;:[-70.323783,8.590817]}" id="NCID0EG3AG" xlink:type="simple">8°35.449'N, 70°19.427'W</named-content></named-content>, 213 m, 14 Jul 2009, Short et al., river margins, VZ09-0714-04A; 1, Barinas, Rio Paguey at Los Rozos, <named-content xmlns:xlink="http://www.w3.org/1999/xlink" content-type="dwc:verbatimCoordinates" xlink:type="simple"><named-content content-type="geo-json" specific-use="{&#34;type&#34;:&#34;Point&#34;,&#34;coordinates&#34;:[-70.453883,8.512733]}" id="NCID0EO3AG" xlink:type="simple">8°30.764'N, 70°27.233'W</named-content></named-content>, 190 m, 24 Jan 2012, Short, Arias and Gustafson, river margins, VZ12-0214-03A; 7, Barinas, Rio Sta Barbara, E Sta Barbara, <named-content xmlns:xlink="http://www.w3.org/1999/xlink" content-type="dwc:verbatimCoordinates" xlink:type="simple"><named-content content-type="geo-json" specific-use="{&#34;type&#34;:&#34;Point&#34;,&#34;coordinates&#34;:[-71.186467,7.833800]}" id="NCID0EW3AG" xlink:type="simple">7°50.028'N, 71°11.188'W</named-content></named-content>, 177 m, 26 Jan 2012, Short, Arias and Gustafson, sandy sidepool in floodplain, VZ12-0126-01B; 6, Barinas, river nr Bum Bum, <named-content xmlns:xlink="http://www.w3.org/1999/xlink" content-type="dwc:verbatimCoordinates" xlink:type="simple"><named-content content-type="geo-json" specific-use="{&#34;type&#34;:&#34;Point&#34;,&#34;coordinates&#34;:[-70.753350,8.300550]}" id="NCID0E53AG" xlink:type="simple">8°18.033'N, 70°45.201'W</named-content></named-content>, 216 m, 15 Jul 2009, Short et al., river margins, VZ09-0715-02A; 40, Guarico, Rio San Antonio, N Dos Caminos, <named-content xmlns:xlink="http://www.w3.org/1999/xlink" content-type="dwc:verbatimCoordinates" xlink:type="simple"><named-content content-type="geo-json" specific-use="{&#34;type&#34;:&#34;Point&#34;,&#34;coordinates&#34;:[-67.352950,9.772000]}" id="NCID0EG4AG" xlink:type="simple">9°46.320'N, 67°21.177'W</named-content></named-content>, 280 m, 8 Jan 2009, Miller and Short, side stream, VZ09-0108-02B; 6, Guarico, Rio San Antonio, N Dos Caminos, <named-content xmlns:xlink="http://www.w3.org/1999/xlink" content-type="dwc:verbatimCoordinates" xlink:type="simple"><named-content content-type="geo-json" specific-use="{&#34;type&#34;:&#34;Point&#34;,&#34;coordinates&#34;:[-67.352950,9.772000]}" id="NCID0EO4AG" xlink:type="simple">9°46.320'N, 67°21.177'W</named-content></named-content>, 280 m, 8 Jan 2009, Short, Miller, García, Camacho and Joly, river margin, VZ09-0108-02A; 4, Guarico, Rio San Antonio, N Dos Caminos, <named-content xmlns:xlink="http://www.w3.org/1999/xlink" content-type="dwc:verbatimCoordinates" xlink:type="simple"><named-content content-type="geo-json" specific-use="{&#34;type&#34;:&#34;Point&#34;,&#34;coordinates&#34;:[-67.352950,9.772000]}" id="NCID0EW4AG" xlink:type="simple">9°46.320'N, 67°21.177'W</named-content></named-content>, 280 m, 8 Jan 2009, Short, Miller and García, river margin, VZ09-0108-02A; 39, Lara, Rio Salado, W of Arenales, <named-content xmlns:xlink="http://www.w3.org/1999/xlink" content-type="dwc:verbatimCoordinates" xlink:type="simple"><named-content content-type="geo-json" specific-use="{&#34;type&#34;:&#34;Point&#34;,&#34;coordinates&#34;:[-69.957633,10.154333]}" id="NCID0E54AG" xlink:type="simple">10.15433333°N, 69.95763333°W</named-content></named-content>, 490 m, 22 Jan 2009, Short, Camacho, Garcia, gravel stream, VZ09-0122-01X; 1, Portuguesa, Rio Are at Aparición, <named-content xmlns:xlink="http://www.w3.org/1999/xlink" content-type="dwc:verbatimCoordinates" xlink:type="simple"><named-content content-type="geo-json" specific-use="{&#34;type&#34;:&#34;Point&#34;,&#34;coordinates&#34;:[-69.385883,9.381667]}" id="NCID0EG5AG" xlink:type="simple">9°22.900'N 69°23.153'W</named-content></named-content>, 220 m, 22 Jan 2012, Short, Arias, river margins, VZ12-0122-02A; 3, Portuguesa, Aparición by highway, <named-content xmlns:xlink="http://www.w3.org/1999/xlink" content-type="dwc:verbatimCoordinates" xlink:type="simple"><named-content content-type="geo-json" specific-use="{&#34;type&#34;:&#34;Point&#34;,&#34;coordinates&#34;:[-69.384367,9.371133]}" id="NCID0EO5AG" xlink:type="simple">9°22.268'N, 69°23.062'W</named-content></named-content>, 213 m, 22 Jan 2012, Short, Arias &amp; Gustafson, roadside pond, VZ12-0122-01A; 10, Trachira, El Tamá National Park, <named-content xmlns:xlink="http://www.w3.org/1999/xlink" content-type="dwc:verbatimCoordinates" xlink:type="simple"><named-content content-type="geo-json" specific-use="{&#34;type&#34;:&#34;Point&#34;,&#34;coordinates&#34;:[-72.172333,7.583967]}" id="NCID0EW5AG" xlink:type="simple">7°35.038'N, 72°10.340'W</named-content></named-content>, 472 m, 16 Jul 2009, Short, Sites, García, Inciarte, Gustafson and Camacho, HG Vapor light, VZ09-0716-07A; 3, Trujillo, Rio Jiripara nr. Sabana Grande, <named-content xmlns:xlink="http://www.w3.org/1999/xlink" content-type="dwc:verbatimCoordinates" xlink:type="simple"><named-content content-type="geo-json" specific-use="{&#34;type&#34;:&#34;Point&#34;,&#34;coordinates&#34;:[-70.542833,9.705117]}" id="NCID0E55AG" xlink:type="simple">9°42.307'N, 70°32.570'W</named-content></named-content>, 199 m, 29 Jan 2012, Short, river margins, VZ12-0129-02B; 6, Trujillo, Rio Jiripara nr Saban Grande, <named-content xmlns:xlink="http://www.w3.org/1999/xlink" content-type="dwc:verbatimCoordinates" xlink:type="simple"><named-content content-type="geo-json" specific-use="{&#34;type&#34;:&#34;Point&#34;,&#34;coordinates&#34;:[-70.542833,9.705117]}" id="NCID0EG6AG" xlink:type="simple">9°42.307'N, 70°32.570'W</named-content></named-content>, 199 m, 29 Jan 2012, Short, Arias and Gustafson, muddy pool in floodplain, VZ12-0129-02A; 1, Zulia, Perija NP, Tukuko, Rio Tukuko, <named-content xmlns:xlink="http://www.w3.org/1999/xlink" content-type="dwc:verbatimCoordinates" xlink:type="simple"><named-content content-type="geo-json" specific-use="{&#34;type&#34;:&#34;Point&#34;,&#34;coordinates&#34;:[-72.805567,9.841883]}" id="NCID0EO6AG" xlink:type="simple">9°50.513'N, 72°48.334'W</named-content></named-content>, 252 m, 5 Jul 2009, Short and Gustafson, riffle/rocks in river, VZ09-0705-01B.</p><table-wrap id="T1" position="float" orientation="portrait"><label>Table 1.</label><caption><p><named-content xmlns:xlink="http://www.w3.org/1999/xlink" content-type="dwc:institutional_code" xlink:title="Snow Entomological Collection, University of Kansas" xlink:href="http://grbio.org/institution/university-kansas-biodiversity-institute" xlink:type="simple">SEMC</named-content> (University of Kansas) accession numbers for <italic><tp:taxon-name><tp:taxon-name-part taxon-name-part-type="genus" reg="Miradessus">Miradessus</tp:taxon-name-part><tp:taxon-name-part taxon-name-part-type="species" reg="pulchellus">pulchellus</tp:taxon-name-part></tp:taxon-name></italic> specimens.</p></caption><table id="TID0E5SAG" rules="all"><tbody><tr><th rowspan="1" colspan="1">Species</th><th rowspan="1" colspan="1">Accession numbers</th></tr><tr><td rowspan="1" colspan="1">
                    <italic>
                      <tp:taxon-name><tp:taxon-name-part taxon-name-part-type="genus" reg="Miradessus">Miradessus</tp:taxon-name-part><tp:taxon-name-part taxon-name-part-type="species" reg="pulchellus">pulchellus</tp:taxon-name-part></tp:taxon-name>
                    </italic>
                  </td><td rowspan="1" colspan="1">SEMC1029297, SEMC1029305, SEMC1029315, SEMC1029333, SEMC1029334, SEMC1029343, SEMC1044663, SEMC1044678, SEMC1044683, SEMC1044698, SEMC1044732, SEMC1044735, SEMC1044741, SEMC1044744, SEMC1044745, SEMC1044977, SEMC1044981, SEMC1045044, SEMC1045069, SEMC1045633, SEMC852659, SEMC852661, SEMC852662, SEMC852666, SEMC852669, SEMC852670, SEMC852674, SEMC852675, SEMC852677, SEMC852679, SEMC852680, SEMC852686, SEMC852690, SEMC852695, SEMC852702, SEMC852703, SEMC852708, SEMC852711, SEMC852712, SEMC852723, SEMC852726, SEMC852730, SEMC852745, SEMC852746, SEMC852752, SEMC852753, SEMC852762, SEMC852763, SEMC852765, SEMC852768, SEMC852783, SEMC852784, SEMC852785, SEMC852786, SEMC852789, SEMC852806, SEMC852816, SEMC852821, SEMC856675, SEMC856676, SEMC856678, SEMC856680, SEMC856681, SEMC856682, SEMC856683, SEMC856685, SEMC856686, SEMC856687, SEMC856688, SEMC856689, SEMC856692, SEMC856693, SEMC856694, SEMC856695, SEMC856696, SEMC856697, SEMC856699, SEMC856700, SEMC856701, SEMC856702, SEMC856703, SEMC856704, SEMC856707, SEMC856718, SEMC856720, SEMC856721, SEMC856724, SEMC856726, SEMC856727, SEMC856728, SEMC856734, SEMC856737, SEMC856738, SEMC856739, SEMC856740, SEMC856758, SEMC856759, SEMC856760, SEMC856761, SEMC857535, SEMC857537, SEMC857548, SEMC857550, SEMC857551, SEMC857552, SEMC864033, SEMC864036, SEMC864077, SEMC864082, SEMC875224, SEMC875225, SEMC875247, SEMC875248, SEMC875250, SEMC875254, SEMC876023, SEMC876024, SEMC876056, SEMC876058, SEMC876060, SEMC876064, SEMC876078, SEMC876080, SEMC876095, SEMC876313, SEMC879014, SEMC880761, SEMC880779, SEMC880782, SEMC880785, SEMC880799, SEMC880802, SEMC880810</td></tr></tbody></table></table-wrap></tp:treatment-sec><tp:treatment-sec><!--Section generated to contain objects referenced in tp:taxon-treatment.--><fig id="F1" position="float" orientation="portrait"><object-id xmlns:xlink="http://www.w3.org/1999/xlink" content-type="doi" xlink:type="simple">10.3897/zookeys.1176.104980.figures1-8</object-id><object-id xmlns:xlink="http://www.w3.org/1999/xlink" content-type="arpha" xlink:type="simple">75F8526B-5C78-51A4-B6D3-4469404E7020</object-id><label>Figures 1–8.</label><caption><p><italic><tp:taxon-name><tp:taxon-name-part taxon-name-part-type="genus" reg="Miradessus">Miradessus</tp:taxon-name-part></tp:taxon-name></italic> species <bold>1–4</bold> dorsal habitus <bold>1</bold><italic><tp:taxon-name><tp:taxon-name-part taxon-name-part-type="genus" reg="Miradessus">M.</tp:taxon-name-part><tp:taxon-name-part taxon-name-part-type="species" reg="beni">beni</tp:taxon-name-part></tp:taxon-name></italic><bold>2</bold><italic><tp:taxon-name><tp:taxon-name-part taxon-name-part-type="genus" reg="Miradessus">M.</tp:taxon-name-part><tp:taxon-name-part taxon-name-part-type="species" reg="plaumanni">plaumanni</tp:taxon-name-part></tp:taxon-name></italic><bold>3</bold><italic><tp:taxon-name><tp:taxon-name-part taxon-name-part-type="genus" reg="Miradessus">M.</tp:taxon-name-part><tp:taxon-name-part taxon-name-part-type="species" reg="pulchellus">pulchellus</tp:taxon-name-part></tp:taxon-name></italic><bold>4</bold><italic><tp:taxon-name><tp:taxon-name-part taxon-name-part-type="genus" reg="Miradessus">M.</tp:taxon-name-part><tp:taxon-name-part taxon-name-part-type="species" reg="rikae">rikae</tp:taxon-name-part></tp:taxon-name></italic><bold>5–8</bold> prosternal process left surfaces of metaventrite metacoxa metatrochanter and metafemur <bold>5</bold><italic><tp:taxon-name><tp:taxon-name-part taxon-name-part-type="genus" reg="Miradessus">Miradessus</tp:taxon-name-part><tp:taxon-name-part taxon-name-part-type="species" reg="beni">beni</tp:taxon-name-part></tp:taxon-name></italic><bold>6</bold><italic><tp:taxon-name><tp:taxon-name-part taxon-name-part-type="genus" reg="Miradessus">M.</tp:taxon-name-part><tp:taxon-name-part taxon-name-part-type="species" reg="plaumanni">plaumanni</tp:taxon-name-part></tp:taxon-name></italic><bold>7</bold><italic><tp:taxon-name><tp:taxon-name-part taxon-name-part-type="genus" reg="Miradessus">M.</tp:taxon-name-part><tp:taxon-name-part taxon-name-part-type="species" reg="pulchellus">pulchellus</tp:taxon-name-part></tp:taxon-name></italic><bold>8</bold><italic><tp:taxon-name><tp:taxon-name-part taxon-name-part-type="genus" reg="Miradessus">M.</tp:taxon-name-part><tp:taxon-name-part taxon-name-part-type="species" reg="rikae">rikae</tp:taxon-name-part></tp:taxon-name></italic>. Scale bars: 1.0 mm (<bold>1–4</bold>); 0.5 mm (<bold>5–8</bold>).</p></caption><graphic xmlns:xlink="http://www.w3.org/1999/xlink" xlink:href="zookeys-1176-013_article-104980__-g001.jpg" position="float" orientation="portrait" xlink:type="simple" id="oo_895234.jpg"><uri content-type="original_file" xlink:type="simple">https://binary.pensoft.net/fig/895234</uri></graphic></fig><fig id="F2" position="float" orientation="portrait"><object-id xmlns:xlink="http://www.w3.org/1999/xlink" content-type="doi" xlink:type="simple">10.3897/zookeys.1176.104980.figures9-17</object-id><object-id xmlns:xlink="http://www.w3.org/1999/xlink" content-type="arpha" xlink:type="simple">04DCBCDA-CFE1-5FD3-AD4A-13F86DD64337</object-id><label>Figures 9–17.</label><caption><p><italic><tp:taxon-name><tp:taxon-name-part taxon-name-part-type="genus" reg="Miradessus">Miradessus</tp:taxon-name-part></tp:taxon-name></italic> species <bold>9, 10</bold><italic><tp:taxon-name><tp:taxon-name-part taxon-name-part-type="genus" reg="Miradessus">M.</tp:taxon-name-part><tp:taxon-name-part taxon-name-part-type="species" reg="beni">beni</tp:taxon-name-part></tp:taxon-name></italic>, male aedeagus <bold>9</bold> median lobe and left lateral lobe, dorsal aspect <bold>10</bold> right lateral lobe, right lateral aspect <bold>11, 12</bold><italic><tp:taxon-name><tp:taxon-name-part taxon-name-part-type="genus" reg="Miradessus">M.</tp:taxon-name-part><tp:taxon-name-part taxon-name-part-type="species" reg="plaumanni">plaumanni</tp:taxon-name-part></tp:taxon-name></italic>, male aedeagus <bold>11</bold> median lobe and lateral lobes, dorsal aspect <bold>12</bold> right lateral lobe, right lateral aspect <bold>13, 14</bold><italic><tp:taxon-name><tp:taxon-name-part taxon-name-part-type="genus" reg="Miradessus">M.</tp:taxon-name-part><tp:taxon-name-part taxon-name-part-type="species" reg="pulchellus">pulchellus</tp:taxon-name-part></tp:taxon-name></italic>, male aedeagus <bold>13</bold> median lobe and left lateral lobe, dorsal aspect <bold>14</bold> right lateral lobe, right lateral aspect <bold>15, 16</bold><italic><tp:taxon-name><tp:taxon-name-part taxon-name-part-type="genus" reg="Miradessus">M.</tp:taxon-name-part><tp:taxon-name-part taxon-name-part-type="species" reg="rikae">rikae</tp:taxon-name-part></tp:taxon-name></italic>, male aedeagus <bold>15</bold> median lobe and lateral lobes, dorsal aspect <bold>16</bold> median lobe and right lateral lobe, right lateral aspect <bold>17</bold><italic><tp:taxon-name><tp:taxon-name-part taxon-name-part-type="genus" reg="Miradessus">M.</tp:taxon-name-part><tp:taxon-name-part taxon-name-part-type="species" reg="pulchellus">pulchellus</tp:taxon-name-part></tp:taxon-name></italic>, female genitalia, ventral aspect. Scale bar: 0.25 mm.</p></caption><graphic xmlns:xlink="http://www.w3.org/1999/xlink" xlink:href="zookeys-1176-013_article-104980__-g002.jpg" position="float" orientation="portrait" xlink:type="simple" id="oo_895235.jpg"><uri content-type="original_file" xlink:type="simple">https://binary.pensoft.net/fig/895235</uri></graphic></fig><fig id="F3" position="float" orientation="portrait"><object-id xmlns:xlink="http://www.w3.org/1999/xlink" content-type="doi" xlink:type="simple">10.3897/zookeys.1176.104980.figures18-29</object-id><object-id xmlns:xlink="http://www.w3.org/1999/xlink" content-type="arpha" xlink:type="simple">C7A7A8C1-FC57-5593-824E-36DC96372615</object-id><label>Figures 18–29.</label><caption><p><italic><tp:taxon-name><tp:taxon-name-part taxon-name-part-type="genus" reg="Miradessus">Miradessus</tp:taxon-name-part></tp:taxon-name></italic> species, primary type specimens and labels <bold>18–20</bold><italic><tp:taxon-name><tp:taxon-name-part taxon-name-part-type="genus" reg="Miradessus">M.</tp:taxon-name-part><tp:taxon-name-part taxon-name-part-type="species" reg="beni">beni</tp:taxon-name-part></tp:taxon-name></italic>, holotype specimen <bold>18</bold> dorsal habitus <bold>19</bold> ventral habitus <bold>20</bold> specimen labels <bold>21–23</bold><italic><tp:taxon-name><tp:taxon-name-part taxon-name-part-type="genus" reg="Miradessus">M.</tp:taxon-name-part><tp:taxon-name-part taxon-name-part-type="species" reg="plaumanni">plaumanni</tp:taxon-name-part></tp:taxon-name></italic>, lectotype specimen <bold>21</bold> dorsal habitus <bold>22</bold> ventral habitus <bold>23</bold> specimen labels <bold>24–26</bold><italic><tp:taxon-name><tp:taxon-name-part taxon-name-part-type="genus" reg="Miradessus">M.</tp:taxon-name-part><tp:taxon-name-part taxon-name-part-type="species" reg="pulchellus">pulchellus</tp:taxon-name-part></tp:taxon-name></italic>, holotype specimen <bold>24</bold> dorsal habitus <bold>25</bold> ventral habitus <bold>26</bold> specimen labels <bold>27–29</bold><italic><tp:taxon-name><tp:taxon-name-part taxon-name-part-type="genus" reg="Miradessus">M.</tp:taxon-name-part><tp:taxon-name-part taxon-name-part-type="species" reg="rikae">rikae</tp:taxon-name-part></tp:taxon-name></italic>, holotype specimen <bold>27</bold> dorsal habitus <bold>28</bold> ventral habitus <bold>29</bold> specimen labels. <bold>21–23</bold> courtesy of M. Schwarz (<named-content xmlns:xlink="http://www.w3.org/1999/xlink" content-type="dwc:institutional_code" xlink:title="Oberösterreichisches Landesmuseum" xlink:href="http://grbio.org/institution/ober%C3%B6sterreichisches-landesmuseum" xlink:type="simple">OLML</named-content>) <bold>24–26</bold> courtesy of M.A. Balke (<named-content xmlns:xlink="http://www.w3.org/1999/xlink" content-type="dwc:institutional_code" xlink:title="Zoologische Staatssammlung, Munich" xlink:href="http://grbio.org/institution/zoologische-staatssammlung" xlink:type="simple">ZSMG</named-content>).</p></caption><graphic xmlns:xlink="http://www.w3.org/1999/xlink" xlink:href="zookeys-1176-013_article-104980__-g003.jpg" position="float" orientation="portrait" xlink:type="simple" id="oo_895236.jpg"><uri content-type="original_file" xlink:type="simple">https://binary.pensoft.net/fig/895236</uri></graphic></fig><fig id="F4" position="float" orientation="portrait"><object-id xmlns:xlink="http://www.w3.org/1999/xlink" content-type="doi" xlink:type="simple">10.3897/zookeys.1176.104980.figure30</object-id><object-id xmlns:xlink="http://www.w3.org/1999/xlink" content-type="arpha" xlink:type="simple">99183CE7-9722-544A-8160-7351669564CE</object-id><label>Figure 30.</label><caption><p><italic><tp:taxon-name><tp:taxon-name-part taxon-name-part-type="genus" reg="Miradessus">Miradessus</tp:taxon-name-part></tp:taxon-name></italic> species, distributions.</p></caption><graphic xmlns:xlink="http://www.w3.org/1999/xlink" xlink:href="zookeys-1176-013_article-104980__-g004.jpg" position="float" orientation="portrait" xlink:type="simple" id="oo_895237.jpg"><uri content-type="original_file" xlink:type="simple">https://binary.pensoft.net/fig/895237</uri></graphic></fig></tp:treatment-sec><ref-list><ref id="B21"><mixed-citation xmlns:xlink="http://www.w3.org/1999/xlink" xlink:type="simple"><person-group><name name-style="western"><surname>Young</surname><given-names>FN</given-names></name></person-group> (<year>1969</year>) <article-title>A checklist of the American <tp:taxon-name><tp:taxon-name-part taxon-name-part-type="tribe">Bidessini</tp:taxon-name-part></tp:taxon-name> (<tp:taxon-name><tp:taxon-name-part taxon-name-part-type="order">Coleoptera</tp:taxon-name-part></tp:taxon-name>: <tp:taxon-name><tp:taxon-name-part taxon-name-part-type="family">Dytiscidae</tp:taxon-name-part></tp:taxon-name>–<tp:taxon-name><tp:taxon-name-part taxon-name-part-type="subfamily">Hydroporinae</tp:taxon-name-part></tp:taxon-name>).</article-title><source>Smithsonian Contributions to Zoology</source><volume>33</volume>(<issue>33</issue>): <fpage>1</fpage>–<lpage>5</lpage>. <ext-link xlink:href="10.5479/si.00810282.33" ext-link-type="doi" xlink:type="simple">https://doi.org/10.5479/si.00810282.33</ext-link></mixed-citation></ref><ref id="B20"><mixed-citation xmlns:xlink="http://www.w3.org/1999/xlink" xlink:type="simple"><person-group><name name-style="western"><surname>Trémouilles</surname><given-names>ER</given-names></name></person-group> (<year>1995</year>) <article-title><tp:taxon-name><tp:taxon-name-part taxon-name-part-type="class">Insecta</tp:taxon-name-part></tp:taxon-name>, <tp:taxon-name><tp:taxon-name-part taxon-name-part-type="order">Coleoptera</tp:taxon-name-part></tp:taxon-name>, <tp:taxon-name><tp:taxon-name-part taxon-name-part-type="family">Dytiscidae</tp:taxon-name-part></tp:taxon-name>. Fasciculo 1. <tp:taxon-name><tp:taxon-name-part taxon-name-part-type="family">Dytiscidae</tp:taxon-name-part></tp:taxon-name>: <tp:taxon-name><tp:taxon-name-part taxon-name-part-type="subfamily">Methlinae</tp:taxon-name-part></tp:taxon-name>–<tp:taxon-name><tp:taxon-name-part taxon-name-part-type="subfamily">Hydroporinae</tp:taxon-name-part></tp:taxon-name>.</article-title><source>Fauna de Agua Dulce de la Republica Argentina</source><volume>37</volume>: <fpage>1</fpage>–<lpage>82</lpage>.</mixed-citation></ref><ref id="B19"><mixed-citation xmlns:xlink="http://www.w3.org/1999/xlink" xlink:type="simple"><person-group><name name-style="western"><surname>Nilsson</surname><given-names>AN</given-names></name><name name-style="western"><surname>Hájek</surname><given-names>J</given-names></name></person-group> (<year>2022</year>) A World Catalogue of the Family <tp:taxon-name><tp:taxon-name-part taxon-name-part-type="family">Dytiscidae</tp:taxon-name-part></tp:taxon-name>, or the Diving Beetles (<tp:taxon-name><tp:taxon-name-part taxon-name-part-type="order">Coleoptera</tp:taxon-name-part></tp:taxon-name>, <tp:taxon-name><tp:taxon-name-part taxon-name-part-type="suborder">Adephaga</tp:taxon-name-part></tp:taxon-name>). 317 pp. <ext-link xlink:href="http://www.waterbeetles.eu/documents/W_CAT_Dytiscidae_2022.pdf" ext-link-type="uri" xlink:type="simple">http://www.waterbeetles.eu/documents/W_CAT_Dytiscidae_2022.pdf</ext-link> [accessed 12 April 2022]</mixed-citation></ref></ref-list></tp:taxon-treatment>
