# Supplementary material for: ﻿Miradessus gen. nov. from South America described for two species previously in Amarodytes Régimbart, 1900 and two new species (Arthropoda, Insecta, Coleoptera, Adephaga, Dytiscidae, Hydroporinae, Bidessini)
Source: Zookeys. 2023 Aug 22;1176:13–28. doi: 10.3897/zookeys.1176.104980 (PMC10466110; doi:10.3897/zookeys.1176.104980)
Supplement: XML Treatment for Miradessus rikae [file zookeys.1176.104980-treatment5.xml]

<!DOCTYPE tp:taxon-treatment
  PUBLIC "-//TaxonX//DTD Taxonomic Treatment Publishing DTD v0 20100105//EN" "tax-treatment-NSO.dtd">
<tp:taxon-treatment xmlns:tp="http://www.plazi.org/taxpub"><tp:treatment-meta><kwd-group><label>Taxon classification</label><kwd>
              <named-content content-type="kingdom">Animalia</named-content>
            </kwd><kwd>
              <named-content content-type="order">Coleoptera</named-content>
            </kwd><kwd>
              <named-content content-type="family">Dytiscidae</named-content>
            </kwd></kwd-group><mixed-citation publication-type="journal"><person-group><name><surname>Miller</surname><given-names>Kelly B.</given-names></name><name><surname>Benetti</surname><given-names>Cesar J.</given-names></name><name><surname>Michat</surname><given-names>Mariano C.</given-names></name></person-group><article-title>﻿<italic><tp:taxon-name><tp:taxon-name-part taxon-name-part-type="genus" reg="Miradessus">Miradessus</tp:taxon-name-part></tp:taxon-name></italic> gen. nov. from South America described for two species previously in <italic><tp:taxon-name><tp:taxon-name-part taxon-name-part-type="genus" reg="Amarodytes">Amarodytes</tp:taxon-name-part></tp:taxon-name></italic> Régimbart, 1900 and two new species (<tp:taxon-name><tp:taxon-name-part taxon-name-part-type="phylum">Arthropoda</tp:taxon-name-part></tp:taxon-name>, <tp:taxon-name><tp:taxon-name-part taxon-name-part-type="class">Insecta</tp:taxon-name-part></tp:taxon-name>, <tp:taxon-name><tp:taxon-name-part taxon-name-part-type="order">Coleoptera</tp:taxon-name-part></tp:taxon-name>, <tp:taxon-name><tp:taxon-name-part taxon-name-part-type="suborder">Adephaga</tp:taxon-name-part></tp:taxon-name>, <tp:taxon-name><tp:taxon-name-part taxon-name-part-type="family">Dytiscidae</tp:taxon-name-part></tp:taxon-name>, <tp:taxon-name><tp:taxon-name-part taxon-name-part-type="subfamily">Hydroporinae</tp:taxon-name-part></tp:taxon-name>, <tp:taxon-name><tp:taxon-name-part taxon-name-part-type="tribe">Bidessini</tp:taxon-name-part></tp:taxon-name>)</article-title><source>Zookeys</source><day>22</day><month>08</month><year>2023</year><volume>1176</volume><fpage>13</fpage><lpage>28</lpage><pub-id pub-id-type="doi">10.3897/zookeys.1176.104980</pub-id></mixed-citation></tp:treatment-meta><tp:nomenclature><label>﻿</label><tp:taxon-name>
            <object-id xmlns:xlink="http://www.w3.org/1999/xlink" content-type="arpha" xlink:type="simple">B983A136-6A14-56A0-8AFB-68A7C53FB4A3</object-id>
            <tp:taxon-name-part taxon-name-part-type="genus" reg="Miradessus">Miradessus</tp:taxon-name-part>
            <tp:taxon-name-part taxon-name-part-type="species" reg="rikae">rikae</tp:taxon-name-part>
            <object-id xmlns:xlink="http://www.w3.org/1999/xlink" content-type="zoobank" xlink:type="simple">https://zoobank.org/DE04E790-A93F-4ED8-8D63-4B6BA7653AE3</object-id>
          </tp:taxon-name><tp:taxon-authority>Miller, Benetti &amp; Michat</tp:taxon-authority><tp:taxon-status xmlns:xlink="http://www.w3.org/1999/xlink" xlink:type="simple">sp. nov.</tp:taxon-status><xref ref-type="fig" rid="F1">Figs 4</xref><xref ref-type="fig" rid="F1">, 8</xref><xref ref-type="fig" rid="F2">, 15</xref><xref ref-type="fig" rid="F2">, 16</xref><xref ref-type="fig" rid="F3">, 27–29</xref><xref ref-type="fig" rid="F4">, 30</xref></tp:nomenclature><tp:treatment-sec sec-type="type locality" id="SECID0ELDBG"><title>Type locality.</title><p>Ecuador, Pastaza, Puyo.</p></tp:treatment-sec><tp:treatment-sec sec-type="diagnosis" id="SECID0EQDBG"><title>Diagnosis.</title><p>This species is shorter and more robust (Fig. <xref ref-type="fig" rid="F1">4</xref>) than either <italic><tp:taxon-name><tp:taxon-name-part taxon-name-part-type="genus" reg="Miradessus">M.</tp:taxon-name-part><tp:taxon-name-part taxon-name-part-type="species" reg="pulchellus">pulchellus</tp:taxon-name-part></tp:taxon-name></italic> or <italic><tp:taxon-name><tp:taxon-name-part taxon-name-part-type="genus" reg="Miradessus">M.</tp:taxon-name-part><tp:taxon-name-part taxon-name-part-type="species" reg="beni">beni</tp:taxon-name-part></tp:taxon-name></italic> (Figs <xref ref-type="fig" rid="F1">1</xref>, <xref ref-type="fig" rid="F1">3</xref>) although the dorsal color pattern is similar to them (Fig. <xref ref-type="fig" rid="F1">4</xref>). The male genitalia are diagnostic. The median lobe in <italic><tp:taxon-name><tp:taxon-name-part taxon-name-part-type="genus" reg="Miradessus">M.</tp:taxon-name-part><tp:taxon-name-part taxon-name-part-type="species" reg="rikae">rikae</tp:taxon-name-part></tp:taxon-name></italic> is trilobed like other <italic><tp:taxon-name><tp:taxon-name-part taxon-name-part-type="genus" reg="Miradessus">Miradessus</tp:taxon-name-part></tp:taxon-name></italic>, but the median portion is uniquely short, broad, and apically broadly subtruncate with the ventral portions elongate, slender and apically narrowly rounded (Fig. <xref ref-type="fig" rid="F2">15</xref>).</p></tp:treatment-sec><tp:treatment-sec sec-type="description" id="SECID0ESFBG"><title>Description.</title><p><bold><italic>Measurements</italic>.</bold><abbrev xmlns:xlink="http://www.w3.org/1999/xlink" xlink:title="total length" id="ABBRID0E4FBG" xlink:type="simple">TL</abbrev> = 2.2 mm, <abbrev xmlns:xlink="http://www.w3.org/1999/xlink" xlink:title="greatest width across elytra" id="ABBRID0EBGBG" xlink:type="simple">GW</abbrev> = 1.2 mm, <abbrev xmlns:xlink="http://www.w3.org/1999/xlink" xlink:title="greatest pronotal width" id="ABBRID0EFGBG" xlink:type="simple">PW</abbrev> = 0.9 mm, <abbrev xmlns:xlink="http://www.w3.org/1999/xlink" xlink:title="greatest width of the head" id="ABBRID0EJGBG" xlink:type="simple">HW</abbrev> = 0.6 mm, <abbrev xmlns:xlink="http://www.w3.org/1999/xlink" xlink:title="distance between the eyes" id="ABBRID0ENGBG" xlink:type="simple">EW</abbrev> = 0.4 mm, <abbrev xmlns:xlink="http://www.w3.org/1999/xlink" xlink:title="total length" id="ABBRID0ERGBG" xlink:type="simple">TL</abbrev>/<abbrev xmlns:xlink="http://www.w3.org/1999/xlink" xlink:title="greatest width across elytra" id="ABBRID0EVGBG" xlink:type="simple">GW</abbrev> = 1.8, <abbrev xmlns:xlink="http://www.w3.org/1999/xlink" xlink:title="greatest width of the head" id="ABBRID0EZGBG" xlink:type="simple">HW</abbrev>/<abbrev xmlns:xlink="http://www.w3.org/1999/xlink" xlink:title="distance between the eyes" id="ABBRID0E4GBG" xlink:type="simple">EW</abbrev> = 1.5, <abbrev xmlns:xlink="http://www.w3.org/1999/xlink" xlink:title="greatest length of metafemur" id="ABBRID0EBHBG" xlink:type="simple">FL</abbrev>/<abbrev xmlns:xlink="http://www.w3.org/1999/xlink" xlink:title="greatest length of metatrochanter" id="ABBRID0EFHBG" xlink:type="simple">RL</abbrev> = 2.0.</p><p><bold><italic>Habitus</italic>.</bold> Body shape elongate-oval, lateral outline discontinuous between pronotum and elytron, posterior apex narrowly rounded (Fig. <xref ref-type="fig" rid="F1">4</xref>).</p><p><bold><italic>Coloration</italic></bold> (Fig. <xref ref-type="fig" rid="F1">4</xref>). Head yellow-orange. Pronotum yellow-orange with a narrow, rounded lobe of black broadly along each side of posterior margin. Elytron maculate, yellow-orange and black, margins of maculae strongly demarcated; with large, transverse yellow-orange regions anteriorly, medially and apically, not extending medially to suture, with narrow band of black along entire length of suture, margins of maculae irregular and variously lobed. Ventral surfaces mostly orange; legs, epipleuron, and lateral areas of prothorax and head lighter orange-yellow.</p><p><bold><italic>Sculpture and structure</italic>.</bold> Head shiny and smooth, nearly impunctate, with small micropunctures sparsely distributed; eyes large (<abbrev xmlns:xlink="http://www.w3.org/1999/xlink" xlink:title="greatest width of the head" id="ABBRID0EGIBG" xlink:type="simple">HW</abbrev>/<abbrev xmlns:xlink="http://www.w3.org/1999/xlink" xlink:title="distance between the eyes" id="ABBRID0EKIBG" xlink:type="simple">EW</abbrev> = 1.5); antennae slender, unmodified. Pronotum with lateral margins moderately curved; with narrow bead along entire margin; surface shiny, moderately and evenly punctate; lateral pronotal plica distinctly impressed, sublinear, extending about 1/3 distance across pronotum. Elytron with lateral margin strongly curved anteriorly in dorsal aspect, evenly curved to apex; surface shiny, moderately and evenly punctate. Prosternum medially moderately broad, medially not protruberant, mediolaterally somewhat granular; prosternal process moderately broad medially with slight tubercle, apical blade large, laterally with prominent rounded ridges along entire length, medially longitudinally sulcate, lateral margins slightly convergent to narrowly rounded apex. Metaventrite and metaventral wings smooth and shiny, covered with shallow punctures (Fig. <xref ref-type="fig" rid="F1">8</xref>). Metacoxa with medial portion moderately broad, metacoxal lines distinct, evenly divergent anteriorly to posterior margin of metaventrite; lateral portion large, medially and anteriorly covered with small, shallow punctures; metatrochanter about 1/3 length of metafemur (Fig. <xref ref-type="fig" rid="F1">8</xref>). Abdominal ventrites nearly impunctate except II and III laterally with shallow, indistinct punctures; VI with apex pointed.</p><p><bold><italic>Male genitalia</italic>.</bold> Median lobe in ventral aspect conspicuously trilobed, with medial portion short and broad, apically expanded and subtruncate, apicolateral angles with short setae, ventral portions elongate, slender, apically narrowly rounded (Fig. <xref ref-type="fig" rid="F2">15</xref>); lateral lobe in lateral aspect robust, basal segment somewhat broad and robust, apical segment broad basally, with deep emargination along dorsal margin, apex rounded with series of setae (Fig. <xref ref-type="fig" rid="F2">16</xref>).</p><p><bold><italic>Sexual dimorphism</italic>.</bold> Only males are known.</p><p><bold><italic>Variation</italic>.</bold> The two specimens exhibit slight variation in the shape and extent of maculation on the dorsal surface, but they are otherwise similar.</p></tp:treatment-sec><tp:treatment-sec sec-type="etymology" id="SECID0ETJBG"><title>Etymology.</title><p>This species is named <italic>rikae</italic> after Ms Rikelle Timpe, close friend of the first author.</p></tp:treatment-sec><tp:treatment-sec sec-type="distribution" id="SECID0E2JBG"><title>Distribution.</title><p><italic><tp:taxon-name><tp:taxon-name-part taxon-name-part-type="genus" reg="Miradessus">Miradessus</tp:taxon-name-part><tp:taxon-name-part taxon-name-part-type="species" reg="rikae">rikae</tp:taxon-name-part></tp:taxon-name></italic> is known from two sites in Ecuador (Fig. <xref ref-type="fig" rid="F4">30</xref>).</p></tp:treatment-sec><tp:treatment-sec sec-type="habitat" id="SECID0EQKBG"><title>Habitat.</title><p>The two known specimens were collected at blacklights, so nothing is known of the specific habitat. The two collection localities are in forested regions of lowland Ecuador.</p></tp:treatment-sec><tp:treatment-sec sec-type="material" id="SECID0EVKBG"><title>Material examined.</title><p><bold><italic>Type material</italic>. <italic>Holotype</italic></bold> male (Figs <xref ref-type="fig" rid="F3">27–29</xref>) in <named-content xmlns:xlink="http://www.w3.org/1999/xlink" content-type="dwc:institutional_code" xlink:title="United States National Museum, Department of Entomology" xlink:href="http://grbio.org/institution/smithsonian-institution-national-museum-natural-history-0" xlink:type="simple">USNM</named-content> labeled, “ECUADOR,Past. Puyo. 1-7 Feb. 1976 at blacklight Spangler,et al./ ECUADOR-PEACE CORPS- SMITHSONIAN INSTITUTION AQUATIC INSECT SURVEY/ HOLOTYPE <italic><tp:taxon-name><tp:taxon-name-part taxon-name-part-type="genus" reg="Miradessus">Miradessus</tp:taxon-name-part><tp:taxon-name-part taxon-name-part-type="species" reg="rikae">rikae</tp:taxon-name-part></tp:taxon-name></italic> Miller, Benetti &amp; Michat, 2023 [red label with double black line border].” One paratype male in <named-content xmlns:xlink="http://www.w3.org/1999/xlink" content-type="dwc:institutional_code" xlink:title="United States National Museum, Department of Entomology" xlink:href="http://grbio.org/institution/smithsonian-institution-national-museum-natural-history-0" xlink:type="simple">USNM</named-content> labeled “ECUADOR,NAPO, Lago Agrio(5 Km N) 26 Sept.1975 at blacklight Andrea Langley/ PARATYPE <italic><tp:taxon-name><tp:taxon-name-part taxon-name-part-type="genus" reg="Miradessus">Miradessus</tp:taxon-name-part><tp:taxon-name-part taxon-name-part-type="species" reg="rikae">rikae</tp:taxon-name-part></tp:taxon-name></italic> Miller, Benetti &amp; Michat, 2023 [blue label with black line border].” Both the holotype and paratype have the male genitalia dissected and placed in microvials mounted on the pins.</p></tp:treatment-sec><tp:treatment-sec><!--Section generated to contain objects referenced in tp:taxon-treatment.--><fig id="F1" position="float" orientation="portrait"><object-id xmlns:xlink="http://www.w3.org/1999/xlink" content-type="doi" xlink:type="simple">10.3897/zookeys.1176.104980.figures1-8</object-id><object-id xmlns:xlink="http://www.w3.org/1999/xlink" content-type="arpha" xlink:type="simple">75F8526B-5C78-51A4-B6D3-4469404E7020</object-id><label>Figures 1–8.</label><caption><p><italic><tp:taxon-name><tp:taxon-name-part taxon-name-part-type="genus" reg="Miradessus">Miradessus</tp:taxon-name-part></tp:taxon-name></italic> species <bold>1–4</bold> dorsal habitus <bold>1</bold><italic><tp:taxon-name><tp:taxon-name-part taxon-name-part-type="genus" reg="Miradessus">M.</tp:taxon-name-part><tp:taxon-name-part taxon-name-part-type="species" reg="beni">beni</tp:taxon-name-part></tp:taxon-name></italic><bold>2</bold><italic><tp:taxon-name><tp:taxon-name-part taxon-name-part-type="genus" reg="Miradessus">M.</tp:taxon-name-part><tp:taxon-name-part taxon-name-part-type="species" reg="plaumanni">plaumanni</tp:taxon-name-part></tp:taxon-name></italic><bold>3</bold><italic><tp:taxon-name><tp:taxon-name-part taxon-name-part-type="genus" reg="Miradessus">M.</tp:taxon-name-part><tp:taxon-name-part taxon-name-part-type="species" reg="pulchellus">pulchellus</tp:taxon-name-part></tp:taxon-name></italic><bold>4</bold><italic><tp:taxon-name><tp:taxon-name-part taxon-name-part-type="genus" reg="Miradessus">M.</tp:taxon-name-part><tp:taxon-name-part taxon-name-part-type="species" reg="rikae">rikae</tp:taxon-name-part></tp:taxon-name></italic><bold>5–8</bold> prosternal process left surfaces of metaventrite metacoxa metatrochanter and metafemur <bold>5</bold><italic><tp:taxon-name><tp:taxon-name-part taxon-name-part-type="genus" reg="Miradessus">Miradessus</tp:taxon-name-part><tp:taxon-name-part taxon-name-part-type="species" reg="beni">beni</tp:taxon-name-part></tp:taxon-name></italic><bold>6</bold><italic><tp:taxon-name><tp:taxon-name-part taxon-name-part-type="genus" reg="Miradessus">M.</tp:taxon-name-part><tp:taxon-name-part taxon-name-part-type="species" reg="plaumanni">plaumanni</tp:taxon-name-part></tp:taxon-name></italic><bold>7</bold><italic><tp:taxon-name><tp:taxon-name-part taxon-name-part-type="genus" reg="Miradessus">M.</tp:taxon-name-part><tp:taxon-name-part taxon-name-part-type="species" reg="pulchellus">pulchellus</tp:taxon-name-part></tp:taxon-name></italic><bold>8</bold><italic><tp:taxon-name><tp:taxon-name-part taxon-name-part-type="genus" reg="Miradessus">M.</tp:taxon-name-part><tp:taxon-name-part taxon-name-part-type="species" reg="rikae">rikae</tp:taxon-name-part></tp:taxon-name></italic>. Scale bars: 1.0 mm (<bold>1–4</bold>); 0.5 mm (<bold>5–8</bold>).</p></caption><graphic xmlns:xlink="http://www.w3.org/1999/xlink" xlink:href="zookeys-1176-013_article-104980__-g001.jpg" position="float" orientation="portrait" xlink:type="simple" id="oo_895234.jpg"><uri content-type="original_file" xlink:type="simple">https://binary.pensoft.net/fig/895234</uri></graphic></fig><fig id="F2" position="float" orientation="portrait"><object-id xmlns:xlink="http://www.w3.org/1999/xlink" content-type="doi" xlink:type="simple">10.3897/zookeys.1176.104980.figures9-17</object-id><object-id xmlns:xlink="http://www.w3.org/1999/xlink" content-type="arpha" xlink:type="simple">04DCBCDA-CFE1-5FD3-AD4A-13F86DD64337</object-id><label>Figures 9–17.</label><caption><p><italic><tp:taxon-name><tp:taxon-name-part taxon-name-part-type="genus" reg="Miradessus">Miradessus</tp:taxon-name-part></tp:taxon-name></italic> species <bold>9, 10</bold><italic><tp:taxon-name><tp:taxon-name-part taxon-name-part-type="genus" reg="Miradessus">M.</tp:taxon-name-part><tp:taxon-name-part taxon-name-part-type="species" reg="beni">beni</tp:taxon-name-part></tp:taxon-name></italic>, male aedeagus <bold>9</bold> median lobe and left lateral lobe, dorsal aspect <bold>10</bold> right lateral lobe, right lateral aspect <bold>11, 12</bold><italic><tp:taxon-name><tp:taxon-name-part taxon-name-part-type="genus" reg="Miradessus">M.</tp:taxon-name-part><tp:taxon-name-part taxon-name-part-type="species" reg="plaumanni">plaumanni</tp:taxon-name-part></tp:taxon-name></italic>, male aedeagus <bold>11</bold> median lobe and lateral lobes, dorsal aspect <bold>12</bold> right lateral lobe, right lateral aspect <bold>13, 14</bold><italic><tp:taxon-name><tp:taxon-name-part taxon-name-part-type="genus" reg="Miradessus">M.</tp:taxon-name-part><tp:taxon-name-part taxon-name-part-type="species" reg="pulchellus">pulchellus</tp:taxon-name-part></tp:taxon-name></italic>, male aedeagus <bold>13</bold> median lobe and left lateral lobe, dorsal aspect <bold>14</bold> right lateral lobe, right lateral aspect <bold>15, 16</bold><italic><tp:taxon-name><tp:taxon-name-part taxon-name-part-type="genus" reg="Miradessus">M.</tp:taxon-name-part><tp:taxon-name-part taxon-name-part-type="species" reg="rikae">rikae</tp:taxon-name-part></tp:taxon-name></italic>, male aedeagus <bold>15</bold> median lobe and lateral lobes, dorsal aspect <bold>16</bold> median lobe and right lateral lobe, right lateral aspect <bold>17</bold><italic><tp:taxon-name><tp:taxon-name-part taxon-name-part-type="genus" reg="Miradessus">M.</tp:taxon-name-part><tp:taxon-name-part taxon-name-part-type="species" reg="pulchellus">pulchellus</tp:taxon-name-part></tp:taxon-name></italic>, female genitalia, ventral aspect. Scale bar: 0.25 mm.</p></caption><graphic xmlns:xlink="http://www.w3.org/1999/xlink" xlink:href="zookeys-1176-013_article-104980__-g002.jpg" position="float" orientation="portrait" xlink:type="simple" id="oo_895235.jpg"><uri content-type="original_file" xlink:type="simple">https://binary.pensoft.net/fig/895235</uri></graphic></fig><fig id="F3" position="float" orientation="portrait"><object-id xmlns:xlink="http://www.w3.org/1999/xlink" content-type="doi" xlink:type="simple">10.3897/zookeys.1176.104980.figures18-29</object-id><object-id xmlns:xlink="http://www.w3.org/1999/xlink" content-type="arpha" xlink:type="simple">C7A7A8C1-FC57-5593-824E-36DC96372615</object-id><label>Figures 18–29.</label><caption><p><italic><tp:taxon-name><tp:taxon-name-part taxon-name-part-type="genus" reg="Miradessus">Miradessus</tp:taxon-name-part></tp:taxon-name></italic> species, primary type specimens and labels <bold>18–20</bold><italic><tp:taxon-name><tp:taxon-name-part taxon-name-part-type="genus" reg="Miradessus">M.</tp:taxon-name-part><tp:taxon-name-part taxon-name-part-type="species" reg="beni">beni</tp:taxon-name-part></tp:taxon-name></italic>, holotype specimen <bold>18</bold> dorsal habitus <bold>19</bold> ventral habitus <bold>20</bold> specimen labels <bold>21–23</bold><italic><tp:taxon-name><tp:taxon-name-part taxon-name-part-type="genus" reg="Miradessus">M.</tp:taxon-name-part><tp:taxon-name-part taxon-name-part-type="species" reg="plaumanni">plaumanni</tp:taxon-name-part></tp:taxon-name></italic>, lectotype specimen <bold>21</bold> dorsal habitus <bold>22</bold> ventral habitus <bold>23</bold> specimen labels <bold>24–26</bold><italic><tp:taxon-name><tp:taxon-name-part taxon-name-part-type="genus" reg="Miradessus">M.</tp:taxon-name-part><tp:taxon-name-part taxon-name-part-type="species" reg="pulchellus">pulchellus</tp:taxon-name-part></tp:taxon-name></italic>, holotype specimen <bold>24</bold> dorsal habitus <bold>25</bold> ventral habitus <bold>26</bold> specimen labels <bold>27–29</bold><italic><tp:taxon-name><tp:taxon-name-part taxon-name-part-type="genus" reg="Miradessus">M.</tp:taxon-name-part><tp:taxon-name-part taxon-name-part-type="species" reg="rikae">rikae</tp:taxon-name-part></tp:taxon-name></italic>, holotype specimen <bold>27</bold> dorsal habitus <bold>28</bold> ventral habitus <bold>29</bold> specimen labels. <bold>21–23</bold> courtesy of M. Schwarz (<named-content xmlns:xlink="http://www.w3.org/1999/xlink" content-type="dwc:institutional_code" xlink:title="Oberösterreichisches Landesmuseum" xlink:href="http://grbio.org/institution/ober%C3%B6sterreichisches-landesmuseum" xlink:type="simple">OLML</named-content>) <bold>24–26</bold> courtesy of M.A. Balke (<named-content xmlns:xlink="http://www.w3.org/1999/xlink" content-type="dwc:institutional_code" xlink:title="Zoologische Staatssammlung, Munich" xlink:href="http://grbio.org/institution/zoologische-staatssammlung" xlink:type="simple">ZSMG</named-content>).</p></caption><graphic xmlns:xlink="http://www.w3.org/1999/xlink" xlink:href="zookeys-1176-013_article-104980__-g003.jpg" position="float" orientation="portrait" xlink:type="simple" id="oo_895236.jpg"><uri content-type="original_file" xlink:type="simple">https://binary.pensoft.net/fig/895236</uri></graphic></fig><fig id="F4" position="float" orientation="portrait"><object-id xmlns:xlink="http://www.w3.org/1999/xlink" content-type="doi" xlink:type="simple">10.3897/zookeys.1176.104980.figure30</object-id><object-id xmlns:xlink="http://www.w3.org/1999/xlink" content-type="arpha" xlink:type="simple">99183CE7-9722-544A-8160-7351669564CE</object-id><label>Figure 30.</label><caption><p><italic><tp:taxon-name><tp:taxon-name-part taxon-name-part-type="genus" reg="Miradessus">Miradessus</tp:taxon-name-part></tp:taxon-name></italic> species, distributions.</p></caption><graphic xmlns:xlink="http://www.w3.org/1999/xlink" xlink:href="zookeys-1176-013_article-104980__-g004.jpg" position="float" orientation="portrait" xlink:type="simple" id="oo_895237.jpg"><uri content-type="original_file" xlink:type="simple">https://binary.pensoft.net/fig/895237</uri></graphic></fig></tp:treatment-sec></tp:taxon-treatment>
